# Supplementary material for: p53-Independent Effects of Set7/9 Lysine Methyltransferase on Metabolism of Non-Small Cell Lung Cancer Cells
Source: Front Oncol. 2021 Oct 6;11:706668. doi: 10.3389/fonc.2021.706668 (PMC8528242; doi:10.3389/fonc.2021.706668)
Supplement: Supplementary file 2 [file Table_1.xlsx]

## Sheet: Лист1
GeneSymbol	Description	U2OS Set7/9 KD vs U2OS pSuperior
NOX3	Homo sapiens NADPH oxidase 3 (NOX3), mRNA [NM_015718]	104.513
TTC34	Homo sapiens tetratricopeptide repeat domain 34 (TTC34), mRNA [NM_001242672]	27.3957
FLT1	Homo sapiens fms-related tyrosine kinase 1 (vascular endothelial growth factor/vascular permeability factor receptor) (FLT1), transcript variant 1, mRNA [NM_002019]	21.6682
LOC643962	PREDICTED: Homo sapiens hypothetical LOC643962 (LOC643962), miscRNA [XR_108620]	21.2149
	NISC_np01d06.y1 NICHD_HS_Ut1 Homo sapiens cDNA clone IMAGE:5936674 5', mRNA sequence [CB215009]	20.3338
KRTAP27-1	Homo sapiens keratin associated protein 27-1 (KRTAP27-1), mRNA [NM_001077711]	19.9106
ICAM2	Homo sapiens intercellular adhesion molecule 2 (ICAM2), transcript variant 5, mRNA [NM_000873]	19.475
SPRY3	Homo sapiens sprouty homolog 3 (Drosophila) (SPRY3), mRNA [NM_005840]	19.3477
UMODL1	uromodulin-like 1 [Source:HGNC Symbol;Acc:12560] [ENST00000475047]	18.913
POPDC3	Homo sapiens popeye domain containing 3 (POPDC3), transcript variant 1, mRNA [NM_022361]	17.759
LDLRAD2	Homo sapiens low density lipoprotein receptor class A domain containing 2 (LDLRAD2), mRNA [NM_001013693]	17.7053
PAGE1	Homo sapiens P antigen family, member 1 (prostate associated) (PAGE1), mRNA [NM_003785]	17.325
TNFRSF10A	Homo sapiens tumor necrosis factor receptor superfamily, member 10a (TNFRSF10A), mRNA [NM_003844]	17.0502
	BX097352 Soares_testis_NHT Homo sapiens cDNA clone IMAGp998N231787, mRNA sequence [BX097352]	16.9344
OR2B6	Homo sapiens olfactory receptor, family 2, subfamily B, member 6 (OR2B6), mRNA [NM_012367]	16.7135
KISS1	Homo sapiens KiSS-1 metastasis-suppressor (KISS1), mRNA [NM_002256]	16.5935
ANKRD19P	Homo sapiens cDNA FLJ77364 complete cds, highly similar to Homo sapiens ankyrin repeat domain 19 (ANKRD19), mRNA. [AK292218]	16.4592
ZAP70	Homo sapiens zeta-chain (TCR) associated protein kinase 70kDa (ZAP70), transcript variant 1, mRNA [NM_001079]	16.3961
LOC100129027	Homo sapiens uncharacterized LOC100129027 (LOC100129027), non-coding RNA [NR_038876]	15.8242
SKOR2	SKI family transcriptional corepressor 2 [Source:HGNC Symbol;Acc:32695] [ENST00000400404]	15.6837
CCDC114	Homo sapiens coiled-coil domain containing 114 (CCDC114), transcript variant 2, mRNA [NM_144577]	15.4176
DUX3	Homo sapiens double homeobox 3 (DUX3), mRNA [NM_012148]	15.3809
CHIT1	Homo sapiens chitinase 1 (chitotriosidase) (CHIT1), mRNA [NM_003465]	15.3562
ADAM3A	Homo sapiens ADAM metallopeptidase domain 3A (ADAM3A), transcript variant 1, non-coding RNA [NR_024107]	15.051
MPZ	Homo sapiens myelin protein zero (MPZ), mRNA [NM_000530]	14.6426
LCNL1	Homo sapiens lipocalin-like 1 (LCNL1), mRNA [NM_207510]	14.6299
	short chain dehydrogenase/reductase family 42E, member 2 [Source:HGNC Symbol;Acc:35414] [ENST00000330898]	14.5552
FOLR4	Homo sapiens folate receptor 4 (delta) homolog (mouse) (FOLR4), mRNA [NM_001199206]	14.2884
C9orf50	Homo sapiens chromosome 9 open reading frame 50 (C9orf50), mRNA [NM_199350]	14.231
	immunoglobulin kappa variable 1D-43 [Source:HGNC Symbol;Acc:5758] [ENST00000468879]	14.224
	CR745051 NCI_CGAP_Co16 Homo sapiens cDNA clone IMAGp971O21101 ; IMAGE:2392914 5', mRNA sequence [CR745051]	14.1742
OR10J3	Homo sapiens olfactory receptor, family 10, subfamily J, member 3 (OR10J3), mRNA [NM_001004467]	14.1669
GPR26	Homo sapiens G protein-coupled receptor 26 (GPR26), mRNA [NM_153442]	14.165
AOX2P	Homo sapiens aldehyde oxidase 2 pseudogene (AOX2P), non-coding RNA [NR_001557]	13.8166
C1orf111	Homo sapiens chromosome 1 open reading frame 111 (C1orf111), mRNA [NM_182581]	13.6204
CELA2A	Homo sapiens chymotrypsin-like elastase family, member 2A (CELA2A), mRNA [NM_033440]	13.467
ITLN1	Homo sapiens intelectin 1 (galactofuranose binding) (ITLN1), mRNA [NM_017625]	13.2967
C2CD4A	Homo sapiens C2 calcium-dependent domain containing 4A (C2CD4A), mRNA [NM_207322]	13.1133
SNTG1	Homo sapiens syntrophin, gamma 1 (SNTG1), mRNA [NM_018967]	13.0987
OR8U1	Homo sapiens olfactory receptor, family 8, subfamily U, member 1 (OR8U1), mRNA [NM_001005204]	13.0397
VSTM2A	V-set and transmembrane domain containing 2A [Source:HGNC Symbol;Acc:28499] [ENST00000407838]	12.9213
IL17F	Homo sapiens interleukin 17F (IL17F), mRNA [NM_052872]	12.8497
EPHB1	Homo sapiens EPH receptor B1 (EPHB1), mRNA [NM_004441]	12.8351
DBIL5P	Homo sapiens diazepam binding inhibitor-like 5, pseudogene (DBIL5P), non-coding RNA [NR_024120]	12.8309
CASP1	Homo sapiens caspase 1, apoptosis-related cysteine peptidase (interleukin 1, beta, convertase) (CASP1), transcript variant alpha, mRNA [NM_033292]	12.7852
SPINK5	Homo sapiens serine peptidase inhibitor, Kazal type 5 (SPINK5), transcript variant 2, mRNA [NM_006846]	12.7286
NBLA00301	Homo sapiens Nbla00301 (NBLA00301), non-coding RNA [NR_003679]	12.7229
ZNF233	Homo sapiens zinc finger protein 233 (ZNF233), transcript variant 1, mRNA [NM_181756]	12.6729
MUC5B	Homo sapiens mucin 5B, oligomeric mucus/gel-forming (MUC5B), mRNA [NM_002458]	12.3463
LY6K	Homo sapiens lymphocyte antigen 6 complex, locus K (LY6K), transcript variant 1, mRNA [NM_017527]	12.3212
SH2D7	Homo sapiens SH2 domain containing 7 (SH2D7), mRNA [NM_001101404]	12.2511
PFN3	Homo sapiens profilin 3 (PFN3), mRNA [NM_001029886]	12.2348
LOC100130587	Homo sapiens cDNA FLJ45620 fis, clone BRTHA3027638. [AK127527]	12.1844
	Homo sapiens cDNA FLJ43215 fis, clone FEBRA2021908. [AK125205]	12.0906
MT4	Homo sapiens metallothionein 4 (MT4), mRNA [NM_032935]	11.9776
TPSD1	Homo sapiens tryptase delta 1 (TPSD1), mRNA [NM_012217]	11.9379
SERP2	stress-associated endoplasmic reticulum protein family member 2 [Source:HGNC Symbol;Acc:20607] [ENST00000474333]	11.9285
CCDC67	Homo sapiens coiled-coil domain containing 67 (CCDC67), mRNA [NM_181645]	11.8783
UBQLN3	Homo sapiens ubiquilin 3 (UBQLN3), mRNA [NM_017481]	11.8112
GUCA1A	Homo sapiens guanylate cyclase activator 1A (retina) (GUCA1A), mRNA [NM_000409]	11.7298
SCNN1B	Homo sapiens sodium channel, nonvoltage-gated 1, beta (SCNN1B), mRNA [NM_000336]	11.6955
GDNF	Homo sapiens glial cell derived neurotrophic factor (GDNF), transcript variant 3, mRNA [NM_001190468]	11.692
SULT1C2P1	Homo sapiens sulfotransferase family, cytosolic, 1C, member 2 pseudogene 1 (SULT1C2P1), non-coding RNA [NR_037191]	11.6387
	Q9NP08_HUMAN (Q9NP08) H6 homeodomain protein, partial (6%) [THC2659841]	11.612
	Homo sapiens cDNA clone IMAGE:4358137, with apparent retained intron. [BC066548]	11.5896
OR8J1	Homo sapiens olfactory receptor, family 8, subfamily J, member 1 (OR8J1), mRNA [NM_001005205]	11.556
TRIM71	Homo sapiens tripartite motif containing 71 (TRIM71), mRNA [NM_001039111]	11.5435
CST8	Homo sapiens cystatin 8 (cystatin-related epididymal specific) (CST8), mRNA [NM_005492]	11.5299
LOC100507650	chromosome 14 open reading frame 164 [Source:HGNC Symbol;Acc:20438] [ENST00000463881]	11.4966
GPR97	Homo sapiens G protein-coupled receptor 97 (GPR97), mRNA [NM_170776]	11.4965
	603081074F1 NIH_MGC_119 Homo sapiens cDNA clone IMAGE:5172450 5', mRNA sequence [BI830942]	11.4584
FAM162B	Homo sapiens family with sequence similarity 162, member B (FAM162B), mRNA [NM_001085480]	11.3959
	full-length cDNA clone CS0DI026YN15 of Placenta Cot 25-normalized of Homo sapiens (human) [CR622587]	11.2424
DEFB123	Homo sapiens defensin, beta 123 (DEFB123), mRNA [NM_153324]	11.2257
ALOX12	Homo sapiens arachidonate 12-lipoxygenase (ALOX12), mRNA [NM_000697]	11.2065
CT47A11	Homo sapiens cancer/testis antigen family 47, member A11 (CT47A11), mRNA [NM_173571]	11.1753
TMEM37	transmembrane protein 37 [Source:HGNC Symbol;Acc:18216] [ENST00000409826]	11.1496
DRD5	Homo sapiens dopamine receptor D5 (DRD5), mRNA [NM_000798]	11.1184
LMOD3	Homo sapiens leiomodin 3 (fetal) (LMOD3), mRNA [NM_198271]	11.0802
MMP12	Homo sapiens matrix metallopeptidase 12 (macrophage elastase) (MMP12), mRNA [NM_002426]	10.9661
MMP1	Homo sapiens matrix metallopeptidase 1 (interstitial collagenase) (MMP1), transcript variant 1, mRNA [NM_002421]	10.8355
PLG	Homo sapiens plasminogen (PLG), transcript variant 1, mRNA [NM_000301]	10.8292
AKAP14	Homo sapiens A kinase (PRKA) anchor protein 14 (AKAP14), transcript variant 1, mRNA [NM_178813]	10.8277
MYC	Human c-myc-P64 mRNA, initiating from promoter P0, (HLmyc3.1) partial cds. [M13930]	10.8182
HCG22	Homo sapiens HLA complex group 22 (non-protein coding) (HCG22), non-coding RNA [NR_003948]	10.7739
ADARB2	Homo sapiens adenosine deaminase, RNA-specific, B2 (ADARB2), mRNA [NM_018702]	10.7215
FAM189A2	Homo sapiens family with sequence similarity 189, member A2 (FAM189A2), transcript variant 1, mRNA [NM_004816]	10.6981
RFPL4B	Homo sapiens ret finger protein-like 4B (RFPL4B), mRNA [NM_001013734]	10.6622
	DB033244 TESTI2 Homo sapiens cDNA clone TESTI2017966 5', mRNA sequence [DB033244]	10.6615
LOC286186	Homo sapiens uncharacterized LOC286186 (LOC286186), non-coding RNA [NR_033893]	10.569
SEMA6D	Homo sapiens sema domain, transmembrane domain (TM), and cytoplasmic domain, (semaphorin) 6D (SEMA6D), transcript variant 6, mRNA [NM_024966]	10.5571
SMC1B	Homo sapiens structural maintenance of chromosomes 1B (SMC1B), mRNA [NM_148674]	10.523
CPNE9	Homo sapiens copine family member IX (CPNE9), mRNA [NM_153635]	10.4303
CXCR5	Homo sapiens chemokine (C-X-C motif) receptor 5 (CXCR5), transcript variant 2, mRNA [NM_032966]	10.4118
LY9	Homo sapiens lymphocyte antigen 9 (LY9), transcript variant 1, mRNA [NM_002348]	10.4068
OR2A42	Homo sapiens olfactory receptor, family 2, subfamily A, member 42 (OR2A42), mRNA [NM_001001802]	10.3713
	T cell receptor alpha variable 27 [Source:HGNC Symbol;Acc:12125] [ENST00000390457]	10.3239
SYT15	Homo sapiens synaptotagmin XV (SYT15), transcript variant b, mRNA [NM_181519]	10.3093
OR10H1	Homo sapiens olfactory receptor, family 10, subfamily H, member 1 (OR10H1), mRNA [NM_013940]	10.2708
LOC219731	Homo sapiens uncharacterized LOC219731 (LOC219731), non-coding RNA [NR_038222]	10.261
SLC5A11	Homo sapiens solute carrier family 5 (sodium/glucose cotransporter), member 11 (SLC5A11), mRNA [NM_052944]	10.2349
SLA	Homo sapiens Src-like-adaptor (SLA), transcript variant 1, mRNA [NM_001045556]	10.214
	wu10a03.x1 NCI_CGAP_GC6 Homo sapiens cDNA clone IMAGE:2516524 3', mRNA sequence [AW002507]	10.2004
MGAT4C	Homo sapiens mannosyl (alpha-1,3-)-glycoprotein beta-1,4-N-acetylglucosaminyltransferase, isozyme C (putative) (MGAT4C), mRNA [NM_013244]	10.1906
FLJ43860	Homo sapiens FLJ43860 protein (FLJ43860), mRNA [NM_207414]	10.1735
FEZF2	Homo sapiens FEZ family zinc finger 2 (FEZF2), mRNA [NM_018008]	10.1727
	Homo sapiens cDNA FLJ45173 fis, clone BRAWH3046196. [AK127116]	10.1642
OR13C4	Homo sapiens olfactory receptor, family 13, subfamily C, member 4 (OR13C4), mRNA [NM_001001919]	10.108
CPA2	Homo sapiens carboxypeptidase A2 (pancreatic) (CPA2), mRNA [NM_001869]	10.074
BPIFA3	Homo sapiens BPI fold containing family A, member 3 (BPIFA3), transcript variant 1, mRNA [NM_178466]	10.0733
TPSAB1	Homo sapiens tryptase alpha/beta 1 (TPSAB1), mRNA [NM_003294]	10.034
MUC3	Homo sapiens SIB 276 intestinal mucin (MUC3) mRNA, partial cds. [AF007191]	9.98564
CNR1	Homo sapiens cannabinoid receptor 1 (brain) (CNR1), transcript variant 2, mRNA [NM_033181]	9.96263
DRD5	Homo sapiens dopamine receptor D5 (DRD5), mRNA [NM_000798]	9.90872
	mucin 3A, cell surface associated [Source:HGNC Symbol;Acc:7513] [ENST00000483366]	9.89574
VPS53	vacuolar protein sorting 53 homolog (S. cerevisiae) [Source:HGNC Symbol;Acc:25608] [ENST00000541903]	9.79127
OR1F2P	Homo sapiens olfactory receptor, family 1, subfamily F, member 2 (OR1F2P), non-coding RNA [NR_002169]	9.77458
TXNIP	Homo sapiens thioredoxin interacting protein (TXNIP), mRNA [NM_006472]	9.74024
PLA2G4F	Homo sapiens phospholipase A2, group IVF (PLA2G4F), transcript variant 1, mRNA [NM_213600]	9.68705
LOC100129373	Homo sapiens cDNA FLJ46014 fis, clone SPLEN2011252. [AK127907]	9.65347
CSTT	Homo sapiens cystatin pseudogene (CSTT), non-coding RNA [NR_001279]	9.63572
	T cell receptor beta variable 10-2 [Source:HGNC Symbol;Acc:12178] [ENST00000426318]	9.6216
CXCR1	Homo sapiens chemokine (C-X-C motif) receptor 1 (CXCR1), mRNA [NM_000634]	9.59437
LOC285370	Homo sapiens uncharacterized LOC285370 (LOC285370), non-coding RNA [NR_027102]	9.54882
ZSCAN10	Homo sapiens zinc finger and SCAN domain containing 10 (ZSCAN10), mRNA [NM_032805]	9.50858
SNX20	Homo sapiens sorting nexin 20 (SNX20), transcript variant 1, mRNA [NM_182854]	9.4791
ANGPTL5	Homo sapiens angiopoietin-like 5 (ANGPTL5), mRNA [NM_178127]	9.47256
ZNF681	Homo sapiens zinc finger protein 681 (ZNF681), mRNA [NM_138286]	9.44849
SCN5A	Homo sapiens sodium channel, voltage-gated, type V, alpha subunit (SCN5A), transcript variant 3, mRNA [NM_001099404]	9.37359
LOC100131878	Homo sapiens cDNA FLJ43693 fis, clone TBAES2005543. [AK125681]	9.36197
LOC100130451	Homo sapiens uncharacterized protein LOC100130451 (LOC100130451), mRNA [NM_001242575]	9.29835
C20orf151	Homo sapiens chromosome 20 open reading frame 151 (C20orf151), mRNA [NM_080833]	9.28862
CGB2	Homo sapiens chorionic gonadotropin, beta polypeptide 2 (CGB2), mRNA [NM_033378]	9.27319
GRM5	Homo sapiens glutamate receptor, metabotropic 5 (GRM5), transcript variant b, mRNA [NM_000842]	9.21828
PRSS1	Homo sapiens protease, serine, 1 (trypsin 1) (PRSS1), mRNA [NM_002769]	9.21598
ORAOV1	oral cancer overexpressed 1 [Source:HGNC Symbol;Acc:17589] [ENST00000542515]	9.20377
SIGLECP3	Homo sapiens sialic acid binding Ig-like lectin, pseudogene 3 (SIGLECP3), non-coding RNA [NR_002804]	9.1955
	immunoglobulin heavy variable 3-74 [Source:HGNC Symbol;Acc:5624] [ENST00000424969]	9.15192
MPO	Homo sapiens myeloperoxidase (MPO), nuclear gene encoding mitochondrial protein, mRNA [NM_000250]	9.14748
LMOD2	Homo sapiens leiomodin 2 (cardiac) (LMOD2), mRNA [NM_207163]	9.14004
RRN3P2	Homo sapiens RNA polymerase I transcription factor homolog (S. cerevisiae) pseudogene 2 (RRN3P2), non-coding RNA [NR_003369]	9.06661
OR52L1	Homo sapiens olfactory receptor, family 52, subfamily L, member 1 (OR52L1), mRNA [NM_001005173]	9.05962
GLYAT	Homo sapiens glycine-N-acyltransferase (GLYAT), nuclear gene encoding mitochondrial protein, transcript variant 1, mRNA [NM_201648]	9.02017
CFHR1	Homo sapiens complement factor H-related 1 (CFHR1), mRNA [NM_002113]	9.0026
KLRB1	Homo sapiens killer cell lectin-like receptor subfamily B, member 1 (KLRB1), mRNA [NM_002258]	8.9798
SPINK5	Homo sapiens serine peptidase inhibitor, Kazal type 5 (SPINK5), transcript variant 3, mRNA [NM_001127699]	8.97914
REXO1L1	Homo sapiens REX1, RNA exonuclease 1 homolog (S. cerevisiae)-like 1 (REXO1L1), mRNA [NM_172239]	8.95185
KCNJ5	Homo sapiens potassium inwardly-rectifying channel, subfamily J, member 5 (KCNJ5), mRNA [NM_000890]	8.94695
C3orf24	Homo sapiens chromosome 3 open reading frame 24 (C3orf24), transcript variant 1, mRNA [NM_173472]	8.87635
LOC645752	Homo sapiens golgi autoantigen, golgin subfamily a, 6 pseudogene (LOC645752), non-coding RNA [NR_027024]	8.86164
OR2A9P	Homo sapiens olfactory receptor, family 2, subfamily A, member 9 pseudogene (OR2A9P), non-coding RNA [NR_002157]	8.85251
	T cell receptor beta variable 25-1 [Source:HGNC Symbol;Acc:12205] [ENST00000390398]	8.79694
PTPLAD2	Homo sapiens protein tyrosine phosphatase-like A domain containing 2 (PTPLAD2), mRNA [NM_001010915]	8.7951
	Q96DD6_HUMAN (Q96DD6) LOC119710 protein (HEPIS), partial (10%) [THC2715547]	8.78355
TCEB3C	Homo sapiens transcription elongation factor B polypeptide 3C (elongin A3) (TCEB3C), mRNA [NM_145653]	8.77174
FMO1	Homo sapiens flavin containing monooxygenase 1 (FMO1), mRNA [NM_002021]	8.74909
CDH7	Homo sapiens cadherin 7, type 2 (CDH7), transcript variant b, mRNA [NM_004361]	8.72182
ADAMTS15	Homo sapiens ADAM metallopeptidase with thrombospondin type 1 motif, 15 (ADAMTS15), mRNA [NM_139055]	8.68874
SEMG1	Homo sapiens semenogelin I (SEMG1), mRNA [NM_003007]	8.68765
LOC730139	602339567F1 NIH_MGC_89 Homo sapiens cDNA clone IMAGE:4447481 5', mRNA sequence [BG168244]	8.68356
TCF7	Homo sapiens transcription factor 7 (T-cell specific, HMG-box) (TCF7), transcript variant 1, mRNA [NM_003202]	8.67155
ZNF541	Homo sapiens zinc finger protein 541 (ZNF541), mRNA [NM_001101419]	8.64775
SLC12A3	Homo sapiens solute carrier family 12 (sodium/chloride transporters), member 3 (SLC12A3), transcript variant 1, mRNA [NM_000339]	8.62567
NR4A3	Homo sapiens nuclear receptor subfamily 4, group A, member 3 (NR4A3), transcript variant 4, mRNA [NM_173199]	8.60566
	PREDICTED: Homo sapiens hypothetical LOC100652837, transcript variant 1 (LOC100652837), miscRNA [XR_132803]	8.55586
WFIKKN2	Homo sapiens WAP, follistatin/kazal, immunoglobulin, kunitz and netrin domain containing 2 (WFIKKN2), mRNA [NM_175575]	8.54998
KRTAP25-1	Homo sapiens keratin associated protein 25-1 (KRTAP25-1), mRNA [NM_001128598]	8.53232
LOC100129775	Homo sapiens cDNA FLJ37534 fis, clone BRCAN2014788. [AK094853]	8.52114
PDCD1LG2	Homo sapiens programmed cell death 1 ligand 2 (PDCD1LG2), mRNA [NM_025239]	8.51201
SLC30A8	Homo sapiens solute carrier family 30 (zinc transporter), member 8 (SLC30A8), transcript variant 4, mRNA [NM_001172813]	8.51177
ACTL6B	Homo sapiens actin-like 6B (ACTL6B), mRNA [NM_016188]	8.50415
ENDOU	Homo sapiens endonuclease, polyU-specific (ENDOU), transcript variant 2, mRNA [NM_006025]	8.4944
	Q56A81_HUMAN (Q56A81) TBR1 protein (Fragment), partial (10%) [THC2691455]	8.49135
TRIM42	Homo sapiens tripartite motif containing 42 (TRIM42), mRNA [NM_152616]	8.49072
TCF24	Homo sapiens transcription factor 24 (TCF24), mRNA [NM_001193502]	8.46476
MALL	Homo sapiens mal, T-cell differentiation protein-like (MALL), mRNA [NM_005434]	8.46165
MYEOV	Homo sapiens myeloma overexpressed (in a subset of t(11;14) positive multiple myelomas) (MYEOV), mRNA [NM_138768]	8.45249
PNCK	Homo sapiens pregnancy up-regulated non-ubiquitously expressed CaM kinase (PNCK), transcript variant 1, mRNA [NM_001039582]	8.4402
LRRC9	PREDICTED: Homo sapiens leucine rich repeat containing 9 (LRRC9), miscRNA [XR_110295]	8.4385
LOC254099	Homo sapiens uncharacterized LOC254099 (LOC254099), non-coding RNA [NR_038869]	8.43692
HHLA2	Homo sapiens HERV-H LTR-associating 2 (HHLA2), mRNA [NM_007072]	8.42179
CMAHP	Homo sapiens cytidine monophospho-N-acetylneuraminic acid hydroxylase, pseudogene (CMAHP), transcript variant 1, non-coding RNA [NR_002174]	8.41661
	T cell receptor beta constant 2 [Source:HGNC Symbol;Acc:12157] [ENST00000466254]	8.40098
KRT20	Homo sapiens keratin 20 (KRT20), mRNA [NM_019010]	8.39239
NTNG2	netrin G2 [Source:HGNC Symbol;Acc:14288] [ENST00000372179]	8.38481
SEC14L3	SEC14-like 3 (S. cerevisiae) [Source:HGNC Symbol;Acc:18655] [ENST00000415957]	8.36141
ANXA13	Homo sapiens annexin A13 (ANXA13), transcript variant 2, mRNA [NM_001003954]	8.34569
HIST1H4G	Homo sapiens histone cluster 1, H4g (HIST1H4G), mRNA [NM_003547]	8.34084
	Homo sapiens cDNA FLJ12616 fis, clone NT2RM4001650. [AK022678]	8.32862
LOC100128675	Homo sapiens uncharacterized LOC100128675 (LOC100128675), transcript variant 2, non-coding RNA [NR_024562]	8.32608
OR56B1	Homo sapiens olfactory receptor, family 56, subfamily B, member 1 (OR56B1), mRNA [NM_001005180]	8.31483
KLK13	Homo sapiens kallikrein-related peptidase 13 (KLK13), mRNA [NM_015596]	8.28556
TGM6	Homo sapiens transglutaminase 6 (TGM6), mRNA [NM_198994]	8.27895
SP2	Sp2 transcription factor [Source:HGNC Symbol;Acc:11207] [ENST00000322172]	8.24768
CACNG5	Homo sapiens calcium channel, voltage-dependent, gamma subunit 5 (CACNG5), mRNA [NM_145811]	8.21662
C6orf132	Homo sapiens chromosome 6 open reading frame 132 (C6orf132), mRNA [NM_001164446]	8.21147
DSCAML1	Homo sapiens Down syndrome cell adhesion molecule like 1 (DSCAML1), mRNA [NM_020693]	8.17417
DGCR10	Homo sapiens DiGeorge syndrome critical region gene 10 (DGCR10), non-coding RNA [NR_026651]	8.16602
FAM157A	Homo sapiens family with sequence similarity 157, member A (FAM157A), mRNA [NM_001145248]	8.16331
C12orf39	Homo sapiens chromosome 12 open reading frame 39 (C12orf39), mRNA [NM_030572]	8.16166
PON1	Homo sapiens paraoxonase 1 (PON1), mRNA [NM_000446]	8.13838
PRAC	Homo sapiens prostate cancer susceptibility candidate (PRAC), mRNA [NM_032391]	8.13129
NCF4	Homo sapiens neutrophil cytosolic factor 4, 40kDa (NCF4), transcript variant 1, mRNA [NM_000631]	8.13042
CARD16	Homo sapiens caspase recruitment domain family, member 16 (CARD16), transcript variant 1, mRNA [NM_001017534]	8.11169
OR8A1	Homo sapiens olfactory receptor, family 8, subfamily A, member 1 (OR8A1), mRNA [NM_001005194]	8.09152
HHIPL1	Homo sapiens HHIP-like 1 (HHIPL1), transcript variant 2, mRNA [NM_032425]	8.07957
LOC100507530	PREDICTED: Homo sapiens hypothetical LOC100507530 (LOC100507530), miscRNA [XR_132725]	8.0787
LOC654433	Homo sapiens uncharacterized LOC654433 (LOC654433), non-coding RNA [NR_015377]	8.06134
CD8B	Homo sapiens CD8b molecule (CD8B), transcript variant 5, mRNA [NM_004931]	8.0584
HS3ST3B1	Homo sapiens heparan sulfate (glucosamine) 3-O-sulfotransferase 3B1 (HS3ST3B1), mRNA [NM_006041]	8.05581
TFF3	Homo sapiens trefoil factor 3 (intestinal) (TFF3), mRNA [NM_003226]	8.04134
OR13D1	Homo sapiens olfactory receptor, family 13, subfamily D, member 1 (OR13D1), mRNA [NM_001004484]	8.02681
PRAMEF16	Homo sapiens PRAME family member 16 (PRAMEF16), mRNA [NM_001045480]	7.99949
BST2	bone marrow stromal cell antigen 2 [Source:HGNC Symbol;Acc:1119] [ENST00000252593]	7.98933
SERPINB9	Homo sapiens serpin peptidase inhibitor, clade B (ovalbumin), member 9 (SERPINB9), mRNA [NM_004155]	7.98266
DLK1	Homo sapiens delta-like 1 homolog (Drosophila) (DLK1), mRNA [NM_003836]	7.95988
FNDC1	Homo sapiens fibronectin type III domain containing 1 (FNDC1), mRNA [NM_032532]	7.95267
HIST1H1B	Homo sapiens histone cluster 1, H1b (HIST1H1B), mRNA [NM_005322]	7.91416
TRPV3	Homo sapiens transient receptor potential cation channel, subfamily V, member 3 (TRPV3), mRNA [NM_145068]	7.90966
	Homo sapiens acyl-Coenzyme A oxidase-like, mRNA (cDNA clone IMAGE:40084247), partial cds. [BC131514]	7.89452
SOX10	Homo sapiens SRY (sex determining region Y)-box 10 (SOX10), mRNA [NM_006941]	7.87139
GH2	Homo sapiens growth hormone 2 (GH2), transcript variant 3, mRNA [NM_022558]	7.80766
RSAD2	Homo sapiens radical S-adenosyl methionine domain containing 2 (RSAD2), mRNA [NM_080657]	7.80373
SEC16B	Homo sapiens SEC16 homolog B (S. cerevisiae) (SEC16B), mRNA [NM_033127]	7.77458
LOC57399	Homo sapiens uncharacterized gastric protein ZA52P mRNA, complete cds. [AF264626]	7.7528
TSKS	Homo sapiens testis-specific serine kinase substrate (TSKS), mRNA [NM_021733]	7.7465
ZCCHC23	Homo sapiens cDNA FLJ45231 fis, clone BRCAN2021452. [AK127166]	7.7381
HMGCL	3-hydroxymethyl-3-methylglutaryl-CoA lyase [Source:HGNC Symbol;Acc:5005] [ENST00000496907]	7.72688
C14orf64	Homo sapiens chromosome 14 open reading frame 64 (C14orf64), non-coding RNA [NR_015430]	7.72488
ATP2B2	ATPase, Ca++ transporting, plasma membrane 2 [Source:HGNC Symbol;Acc:815] [ENST00000342354]	7.71444
GIPC3	Homo sapiens GIPC PDZ domain containing family, member 3 (GIPC3), mRNA [NM_133261]	7.6521
BHLHA9	Homo sapiens basic helix-loop-helix family, member a9 (BHLHA9), mRNA [NM_001164405]	7.63061
ZNF645	Homo sapiens zinc finger protein 645 (ZNF645), mRNA [NM_152577]	7.62652
IQSEC3	Homo sapiens IQ motif and Sec7 domain 3 (IQSEC3), transcript variant 2, mRNA [NM_015232]	7.59466
ASB14	Homo sapiens ankyrin repeat and SOCS box containing 14 (ASB14), transcript variant 1, mRNA [NM_001142733]	7.58902
BLACE	Homo sapiens B-lineage acute lymphoblastic leukemia-specifically expressed gene (BLACE) mRNA, complete sequence. [AY166699]	7.58211
C3orf20	Homo sapiens chromosome 3 open reading frame 20 (C3orf20), transcript variant 1, mRNA [NM_032137]	7.56854
SPRR2A	Homo sapiens small proline-rich protein 2A (SPRR2A), mRNA [NM_005988]	7.56028
ARHGAP6	Homo sapiens Rho GTPase activating protein 6 (ARHGAP6), transcript variant 3, mRNA [NM_006125]	7.55325
ISX	Homo sapiens intestine-specific homeobox (ISX), mRNA [NM_001008494]	7.54111
LOC151300	Homo sapiens uncharacterized LOC151300 (LOC151300), transcript variant 1, non-coding RNA [NR_024385]	7.51984
ASB5	Homo sapiens ankyrin repeat and SOCS box containing 5 (ASB5), mRNA [NM_080874]	7.47584
	immunoglobulin lambda variable 3-10 [Source:HGNC Symbol;Acc:5897] [ENST00000390315]	7.47289
LOC100131691	Homo sapiens uncharacterized LOC100131691 (LOC100131691), non-coding RNA [NR_027334]	7.44576
	CR740889 Soares_senescent_fibroblasts_NbHSF Homo sapiens cDNA clone IMAGp971H2070 ; IMAGE:1667058 5', mRNA sequence [CR740889]	7.44297
C15orf62	Homo sapiens chromosome 15 open reading frame 62 (C15orf62), mRNA [NM_001130448]	7.4425
MRAP	Homo sapiens melanocortin 2 receptor accessory protein (MRAP), transcript variant 2, mRNA [NM_206898]	7.43086
RAMP1	Homo sapiens receptor (G protein-coupled) activity modifying protein 1 (RAMP1), mRNA [NM_005855]	7.42351
LCE2D	Homo sapiens late cornified envelope 2D (LCE2D), mRNA [NM_178430]	7.40693
	Homo sapiens mRNA for FLJ00287 protein. [AK090403]	7.39812
LOC100128653	PREDICTED: Homo sapiens hypothetical LOC100128653 (LOC100128653), miscRNA [XR_108727]	7.39176
SPRR2G	Homo sapiens small proline-rich protein 2G (SPRR2G), mRNA [NM_001014291]	7.3833
PAPD5	Homo sapiens PAP associated domain containing 5 (PAPD5), transcript variant 1, mRNA [NM_001040284]	7.3819
C14orf182	Homo sapiens chromosome 14 open reading frame 182 (C14orf182), mRNA [NM_001012706]	7.37741
LTF	Homo sapiens lactotransferrin (LTF), transcript variant 1, mRNA [NM_002343]	7.36031
OR51I1	Homo sapiens olfactory receptor, family 51, subfamily I, member 1 (OR51I1), mRNA [NM_001005288]	7.35351
PLAC4	Homo sapiens placenta-specific 4 (PLAC4), mRNA [NM_182832]	7.35315
ARHGAP9	Homo sapiens Rho GTPase activating protein 9 (ARHGAP9), transcript variant 1, mRNA [NM_032496]	7.34262
	DKFZp686I24127_r1 686 (synonym: hlcc3) Homo sapiens cDNA clone DKFZp686I24127 5', mRNA sequence [BX471465]	7.32123
GSTA3	Homo sapiens glutathione S-transferase alpha 3 (GSTA3), mRNA [NM_000847]	7.28045
OR2T34	Homo sapiens olfactory receptor, family 2, subfamily T, member 34 (OR2T34), mRNA [NM_001001821]	7.26814
	DKFZp686N0129_r1 686 (synonym: hlcc3) Homo sapiens cDNA clone DKFZp686N0129 5', mRNA sequence [AL704257]	7.24462
CRP	Homo sapiens C-reactive protein, pentraxin-related (CRP), mRNA [NM_000567]	7.23934
KCNA7	Homo sapiens potassium voltage-gated channel, shaker-related subfamily, member 7 (KCNA7), mRNA [NM_031886]	7.23303
OR52A1	Homo sapiens olfactory receptor, family 52, subfamily A, member 1 (OR52A1), mRNA [NM_012375]	7.22068
	Homo sapiens cDNA FLJ44760 fis, clone BRACE3031579. [AK126714]	7.21739
LEKR1	Homo sapiens leucine, glutamate and lysine rich 1 (LEKR1), transcript variant 1, mRNA [NM_001004316]	7.21567
PYCARD	Homo sapiens PYD and CARD domain containing (PYCARD), transcript variant 1, mRNA [NM_013258]	7.20606
OK/SW-CL.36	Homo sapiens mRNA for OK/SW-CL.36, complete cds. [AB064670]	7.20321
PIP5K1B	Homo sapiens phosphatidylinositol-4-phosphate 5-kinase, type I, beta (PIP5K1B), transcript variant 2, mRNA [NM_003558]	7.20081
SLC25A2	Homo sapiens solute carrier family 25 (mitochondrial carrier; ornithine transporter) member 2 (SLC25A2), nuclear gene encoding mitochondrial protein, mRNA [NM_031947]	7.19651
CLCN1	Homo sapiens chloride channel 1, skeletal muscle (CLCN1), mRNA [NM_000083]	7.17856
	Homo sapiens cDNA FLJ45999 fis, clone SMINT2009895. [AK127893]	7.1766
EFCAB3	Homo sapiens EF-hand calcium binding domain 3 (EFCAB3), transcript variant 2, mRNA [NM_173503]	7.17531
OR2H2	Homo sapiens olfactory receptor, family 2, subfamily H, member 2 (OR2H2), mRNA [NM_007160]	7.17144
BST2	Homo sapiens bone marrow stromal cell antigen 2 (BST2), mRNA [NM_004335]	7.16471
TEKT2	Homo sapiens tektin 2 (testicular) (TEKT2), mRNA [NM_014466]	7.15766
SPESP1	Homo sapiens sperm equatorial segment protein 1 (SPESP1), mRNA [NM_145658]	7.14731
	Homo sapiens cDNA FLJ33609 fis, clone BRAMY2015890. [AK090928]	7.1382
THRSP	Homo sapiens thyroid hormone responsive (THRSP), mRNA [NM_003251]	7.13393
PSORS1C2	Homo sapiens psoriasis susceptibility 1 candidate 2 (PSORS1C2), mRNA [NM_014069]	7.12347
	ankyrin repeat and death domain containing 1B [Source:HGNC Symbol;Acc:32525] [ENST00000506596]	7.11818
KLHDC7B	Homo sapiens kelch domain containing 7B (KLHDC7B), mRNA [NM_138433]	7.11097
LOC100133130	Homo sapiens clone FLB4246 PRO1102 mRNA, complete cds. [AF130105]	7.10951
RPS6KL1	Homo sapiens ribosomal protein S6 kinase-like 1 (RPS6KL1), mRNA [NM_031464]	7.10206
LOC399829	PREDICTED: Homo sapiens hypothetical LOC399829 (LOC399829), miscRNA [XR_109033]	7.10132
NPPB	Homo sapiens natriuretic peptide B (NPPB), mRNA [NM_002521]	7.10132
TSPAN16	Homo sapiens tetraspanin 16 (TSPAN16), mRNA [NM_012466]	7.1005
POMC	Homo sapiens proopiomelanocortin (POMC), transcript variant 1, mRNA [NM_001035256]	7.09121
CEACAM4	Homo sapiens carcinoembryonic antigen-related cell adhesion molecule 4 (CEACAM4), mRNA [NM_001817]	7.08503
KLHDC7B	Homo sapiens kelch domain containing 7B (KLHDC7B), mRNA [NM_138433]	7.07963
LOC100129408	Homo sapiens cDNA FLJ46023 fis, clone SPLEN2021991. [AK127916]	7.06077
KRTAP4-4	Homo sapiens keratin associated protein 4-4 (KRTAP4-4), mRNA [NM_032524]	7.04721
HLA-DQA2	Homo sapiens major histocompatibility complex, class II, DQ alpha 2 (HLA-DQA2), mRNA [NM_020056]	7.04499
TMPRSS11A	Homo sapiens transmembrane protease, serine 11A (TMPRSS11A), transcript variant 1, mRNA [NM_182606]	7.04388
LOC284998	Homo sapiens uncharacterized LOC284998 (LOC284998), non-coding RNA [NR_038231]	7.04381
	Homo sapiens clone pp10199 unknown mRNA. [AF289552]	7.04017
CACNG1	Homo sapiens calcium channel, voltage-dependent, gamma subunit 1 (CACNG1), mRNA [NM_000727]	7.03946
	H.sapiens TCRB PS7(10.1) mRNA. [X58330]	7.0126
NHLRC4	Homo sapiens NHL repeat containing 4 (NHLRC4), mRNA [NM_176677]	7.01208
ATP2B2	Homo sapiens ATPase, Ca++ transporting, plasma membrane 2 (ATP2B2), transcript variant 1, mRNA [NM_001001331]	7.0106
KRTAP5-9	Homo sapiens keratin associated protein 5-9 (KRTAP5-9), mRNA [NM_005553]	6.97281
FCAMR	Homo sapiens Fc receptor, IgA, IgM, high affinity (FCAMR), transcript variant 3, mRNA [NM_001170631]	6.96299
	DA067175 BRACE2 Homo sapiens cDNA clone BRACE2017010 5', mRNA sequence [DA067175]	6.95653
RGS11	Homo sapiens regulator of G-protein signaling 11 (RGS11), transcript variant 2, mRNA [NM_003834]	6.95474
HAVCR1	Homo sapiens hepatitis A virus cellular receptor 1 (HAVCR1), transcript variant 1, mRNA [NM_012206]	6.95339
FBXO24	Homo sapiens F-box protein 24 (FBXO24), transcript variant 1, mRNA [NM_033506]	6.94034
SPRR2D	Homo sapiens small proline-rich protein 2D (SPRR2D), mRNA [NM_006945]	6.93606
C1orf64	Homo sapiens chromosome 1 open reading frame 64 (C1orf64), mRNA [NM_178840]	6.93564
ZNF540	Homo sapiens zinc finger protein 540 (ZNF540), transcript variant 2, mRNA [NM_152606]	6.9141
RAP1GAP	RAP1 GTPase activating protein [Source:HGNC Symbol;Acc:9858] [ENST00000374757]	6.90525
HES3	Homo sapiens hairy and enhancer of split 3 (Drosophila) (HES3), mRNA [NM_001024598]	6.88731
OR10A2	Homo sapiens olfactory receptor, family 10, subfamily A, member 2 (OR10A2), mRNA [NM_001004460]	6.88332
PRSS3	Homo sapiens protease, serine, 3 (PRSS3), transcript variant 2, mRNA [NM_002771]	6.85356
IRAK3	Homo sapiens interleukin-1 receptor-associated kinase 3 (IRAK3), transcript variant 1, mRNA [NM_007199]	6.84845
MPL	Homo sapiens myeloproliferative leukemia virus oncogene (MPL), mRNA [NM_005373]	6.84117
LOC401410	Homo sapiens mRNA; cDNA DKFZp686N1338 (from clone DKFZp686N1338). [BX648692]	6.83975
DPF3	Homo sapiens cDNA FLJ14079 fis, clone HEMBB1002134, weakly similar to ZINC-FINGER PROTEIN NEURO-D4. [AK024141]	6.8151
GK	glycerol kinase [Source:HGNC Symbol;Acc:4289] [ENST00000378941]	6.81486
HCRT	Homo sapiens hypocretin (orexin) neuropeptide precursor (HCRT), mRNA [NM_001524]	6.81141
SNORA76	AGENCOURT_13972169 NIH_MGC_173 Homo sapiens cDNA 5', mRNA sequence [CD050382]	6.81112
OR9Q2	Homo sapiens olfactory receptor, family 9, subfamily Q, member 2 (OR9Q2), mRNA [NM_001005283]	6.80041
CST6	Homo sapiens cystatin E/M (CST6), mRNA [NM_001323]	6.80003
	Uncharacterized protein [Source:UniProtKB/TrEMBL;Acc:C9JG08] [ENST00000447166]	6.79483
LOC729178	Homo sapiens cDNA clone IMAGE:5266307. [BC035182]	6.78274
SIT1	Homo sapiens signaling threshold regulating transmembrane adaptor 1 (SIT1), mRNA [NM_014450]	6.7818
MAGEC2	Homo sapiens melanoma antigen family C, 2 (MAGEC2), mRNA [NM_016249]	6.77543
OR5D14	Homo sapiens olfactory receptor, family 5, subfamily D, member 14 (OR5D14), mRNA [NM_001004735]	6.7677
LILRB4	leukocyte immunoglobulin-like receptor, subfamily B (with TM and ITIM domains), member 4 [Source:HGNC Symbol;Acc:6608] [ENST00000391736]	6.76708
NRSN1	neurensin 1 [Source:HGNC Symbol;Acc:17881] [ENST00000378475]	6.75707
	DA798455 OCBBF3 Homo sapiens cDNA clone OCBBF3001853 5', mRNA sequence [DA798455]	6.74479
S100P	Homo sapiens S100 calcium binding protein P (S100P), mRNA [NM_005980]	6.74229
LOC440131	Homo sapiens uncharacterized LOC440131 (LOC440131), non-coding RNA [NR_033889]	6.73955
SDR16C5	Homo sapiens short chain dehydrogenase/reductase family 16C, member 5 (SDR16C5), mRNA [NM_138969]	6.7346
CMA1	Homo sapiens chymase 1, mast cell (CMA1), mRNA [NM_001836]	6.73403
SPG20OS	Homo sapiens SPG20 opposite strand (SPG20OS), transcript variant 1, non-coding RNA [NR_045180]	6.71873
LOC150622	Homo sapiens uncharacterized LOC150622 (LOC150622), non-coding RNA [NR_026832]	6.71628
PLXNA4	Homo sapiens plexin A4 (PLXNA4), transcript variant 2, mRNA [NM_181775]	6.7155
GABRB3	gamma-aminobutyric acid (GABA) A receptor, beta 3 [Source:HGNC Symbol;Acc:4083] [ENST00000556166]	6.71408
FGA	Homo sapiens fibrinogen alpha chain (FGA), transcript variant alpha, mRNA [NM_021871]	6.71327
DYNLRB2	dynein, light chain, roadblock-type 2 [Source:HGNC Symbol;Acc:15467] [ENST00000338542]	6.70086
LOC283713	Homo sapiens cDNA FLJ37663 fis, clone BRHIP2011120. [AK094982]	6.69403
LINC00346	Homo sapiens long intergenic non-protein coding RNA 346 (LINC00346), non-coding RNA [NR_027701]	6.68641
FAM9B	Homo sapiens family with sequence similarity 9, member B (FAM9B), mRNA [NM_205849]	6.68467
	T cell receptor alpha constant [Source:HGNC Symbol;Acc:12029] [ENST00000478163]	6.68419
DNAH2	dynein, axonemal, heavy chain 2 [Source:HGNC Symbol;Acc:2948] [ENST00000082259]	6.68281
POM121L10P	Homo sapiens POM121 membrane glycoprotein-like 10, pseudogene (POM121L10P), non-coding RNA [NR_024593]	6.68194
CCT8L2	Homo sapiens chaperonin containing TCP1, subunit 8 (theta)-like 2 (CCT8L2), mRNA [NM_014406]	6.67629
TNF	Homo sapiens tumor necrosis factor (TNF), mRNA [NM_000594]	6.67036
	Homo sapiens cDNA FLJ46347 fis, clone TESTI4047437. [AK128215]	6.66529
RHOD	Homo sapiens ras homolog gene family, member D (RHOD), mRNA [NM_014578]	6.65839
SLC5A12	Homo sapiens solute carrier family 5 (sodium/glucose cotransporter), member 12 (SLC5A12), mRNA [NM_178498]	6.6522
CARD17	Homo sapiens caspase recruitment domain family, member 17 (CARD17), mRNA [NM_001007232]	6.64041
LOC100132197	Homo sapiens cDNA FLJ43966 fis, clone TESTI4017137. [AK125954]	6.6351
EBF3	early B-cell factor 3 [Source:HGNC Symbol;Acc:19087] [ENST00000440978]	6.62133
	Synthetic construct DNA, clone: pF1KE0833, Homo sapiens OLFR959 gene for olfactory receptor 959, without stop codon, in Flexi system. [AB529259]	6.61593
HERC2P7	Homo sapiens HERC2P7 pseudogene, partial mRNA sequence. [AF071178]	6.60915
TAS2R60	Homo sapiens taste receptor, type 2, member 60 (TAS2R60), mRNA [NM_177437]	6.60687
TRIM50	Homo sapiens tripartite motif containing 50 (TRIM50), mRNA [NM_178125]	6.59994
DSP	Homo sapiens desmoplakin (DSP), transcript variant 1, mRNA [NM_004415]	6.59067
	Homo sapiens FP18315 mRNA, complete cds. [AY203951]	6.58591
LOC100131129	Homo sapiens cDNA FLJ45249 fis, clone BRHIP2006921. [AK127184]	6.58499
SUV420H2	suppressor of variegation 4-20 homolog 2 (Drosophila) [Source:HGNC Symbol;Acc:28405] [ENST00000539076]	6.58426
CSTL1	Homo sapiens cystatin-like 1 (CSTL1), mRNA [NM_138283]	6.5823
FER1L5	Homo sapiens fer-1-like 5 (C. elegans) (FER1L5), mRNA [NM_001113382]	6.57311
FLJ23865	PREDICTED: Homo sapiens hypothetical protein FLJ23865 (FLJ23865), miscRNA [XR_109717]	6.5551
SLC9A3	Homo sapiens solute carrier family 9 (sodium/hydrogen exchanger), member 3 (SLC9A3), mRNA [NM_004174]	6.54657
ZCCHC5	Homo sapiens zinc finger, CCHC domain containing 5 (ZCCHC5), mRNA [NM_152694]	6.54495
TMEM191C	Homo sapiens cDNA, FLJ98745. [AK308704]	6.53744
AZU1	Homo sapiens azurocidin 1 (AZU1), mRNA [NM_001700]	6.51412
CASP14L	Putative caspase-14-like protein [Source:UniProtKB/Swiss-Prot;Acc:P0CB46] [ENST00000428155]	6.50077
LOC645249	Homo sapiens uncharacterized LOC645249 (LOC645249), non-coding RNA [NR_038835]	6.48813
FCAR	Homo sapiens Fc fragment of IgA, receptor for (FCAR), transcript variant 1, mRNA [NM_002000]	6.48783
SLC16A8	Homo sapiens solute carrier family 16, member 8 (monocarboxylic acid transporter 3) (SLC16A8), mRNA [NM_013356]	6.47095
OR5K4	Homo sapiens olfactory receptor, family 5, subfamily K, member 4 (OR5K4), mRNA [NM_001005517]	6.46138
WNK2	Homo sapiens mRNA for KIAA1760 protein, partial cds. [AB051547]	6.45915
OR51A2	Homo sapiens olfactory receptor, family 51, subfamily A, member 2 (OR51A2), mRNA [NM_001004748]	6.45406
CFL1P1	Homo sapiens cofilin 1 (non-muscle) pseudogene 1 (CFL1P1), non-coding RNA [NR_028492]	6.4521
AKT1S1	AKT1 substrate 1 (proline-rich) [Source:HGNC Symbol;Acc:28426] [ENST00000391830]	6.4428
LOC100506955	PREDICTED: Homo sapiens hypothetical LOC100506955 (LOC100506955), miscRNA [XR_109782]	6.42701
	chemokine (C-C motif) ligand 4-like 1 [Source:HGNC Symbol;Acc:10631] [ENST00000378350]	6.42212
	T cell receptor alpha variable 38-2/delta variable 8 [Source:HGNC Symbol;Acc:12138] [ENST00000390465]	6.41735
CRCT1	Homo sapiens cysteine-rich C-terminal 1 (CRCT1), mRNA [NM_019060]	6.40625
F11	Homo sapiens coagulation factor XI (F11), mRNA [NM_000128]	6.40446
	Homo sapiens mRNA for FLJ00287 protein. [AK090403]	6.39386
CADPS2	Homo sapiens Ca++-dependent secretion activator 2 (CADPS2), transcript variant 3, mRNA [NM_001167940]	6.39377
CLDN9	Homo sapiens claudin 9 (CLDN9), mRNA [NM_020982]	6.39021
	Homo sapiens olfactory receptor-like (PJCG9) pseudogene mRNA, partial sequence. [AF359419]	6.38398
CLRN3	Homo sapiens clarin 3 (CLRN3), mRNA [NM_152311]	6.37942
	Homo sapiens cDNA FLJ59054 complete cds, highly similar to D(1B) dopamine receptor. [AK301306]	6.37416
FBF1	Homo sapiens Fas (TNFRSF6) binding factor 1 (FBF1), mRNA [NM_001080542]	6.37356
MAPK15	Homo sapiens mitogen-activated protein kinase 15 (MAPK15), mRNA [NM_139021]	6.3688
SULT1C2	Homo sapiens sulfotransferase family, cytosolic, 1C, member 2 (SULT1C2), transcript variant 2, mRNA [NM_176825]	6.35402
LOC100132735	Homo sapiens uncharacterized LOC100132735 (LOC100132735), non-coding RNA [NR_038399]	6.34472
FRMD4A	Homo sapiens FERM domain containing 4A (FRMD4A), mRNA [NM_018027]	6.34395
PRR9	Homo sapiens proline rich 9 (PRR9), mRNA [NM_001195571]	6.34232
DEFB128	Homo sapiens defensin, beta 128 (DEFB128), mRNA [NM_001037732]	6.33141
ZC3H13	Homo sapiens zinc finger CCCH-type containing 13 (ZC3H13), mRNA [NM_015070]	6.32833
R3HDML	Homo sapiens R3H domain containing-like (R3HDML), mRNA [NM_178491]	6.32816
TMEM225	Homo sapiens transmembrane protein 225 (TMEM225), mRNA [NM_001013743]	6.3246
LOC645722	PREDICTED: Homo sapiens hypothetical LOC645722, transcript variant 2 (LOC645722), miscRNA [XR_132630]	6.32243
FUT3	Homo sapiens fucosyltransferase 3 (galactoside 3(4)-L-fucosyltransferase, Lewis blood group) (FUT3), transcript variant 1, mRNA [NM_000149]	6.32172
GPCRLTM7	Homo sapiens putative olfactory receptor GPCRLTM7 (GPCRLTM7), mRNA [NM_001195021]	6.32094
C10orf71	Homo sapiens chromosome 10 open reading frame 71 (C10orf71), transcript variant 1, mRNA [NM_001135196]	6.31324
MAP6	Homo sapiens microtubule-associated protein 6 (MAP6), transcript variant 1, mRNA [NM_033063]	6.29931
C16orf92	Homo sapiens chromosome 16 open reading frame 92 (C16orf92), transcript variant 2, mRNA [NM_001109660]	6.28921
KRTAP12-3	Homo sapiens keratin associated protein 12-3 (KRTAP12-3), mRNA [NM_198697]	6.28843
	PREDICTED: Homo sapiens HLA complex group 8 (HCG8), miscRNA [XR_132908]	6.28805
TAC4	Homo sapiens tachykinin 4 (hemokinin) (TAC4), transcript variant alpha, mRNA [NM_170685]	6.28383
SERPINB3	Homo sapiens serpin peptidase inhibitor, clade B (ovalbumin), member 3 (SERPINB3), mRNA [NM_006919]	6.28284
ACVR1C	Homo sapiens activin A receptor, type IC (ACVR1C), transcript variant 1, mRNA [NM_145259]	6.28177
MMP3	Homo sapiens matrix metallopeptidase 3 (stromelysin 1, progelatinase) (MMP3), mRNA [NM_002422]	6.27551
CD300C	Homo sapiens CD300c molecule (CD300C), mRNA [NM_006678]	6.27302
KLRF1	Homo sapiens killer cell lectin-like receptor subfamily F, member 1 (KLRF1), mRNA [NM_016523]	6.27118
CPNE6	Homo sapiens copine VI (neuronal) (CPNE6), mRNA [NM_006032]	6.27109
	T cell receptor alpha variable 2 [Source:HGNC Symbol;Acc:12116] [ENST00000390424]	6.26635
SLC4A1	Homo sapiens solute carrier family 4, anion exchanger, member 1 (erythrocyte membrane protein band 3, Diego blood group) (SLC4A1), mRNA [NM_000342]	6.2507
NEK7	NIMA (never in mitosis gene a)-related kinase 7 [Source:HGNC Symbol;Acc:13386] [ENST00000367383]	6.24841
IFNE	Homo sapiens interferon, epsilon (IFNE), mRNA [NM_176891]	6.23937
ATP1A2	Homo sapiens ATPase, Na+/K+ transporting, alpha 2 polypeptide (ATP1A2), mRNA [NM_000702]	6.23484
DCX	Homo sapiens doublecortin (DCX), transcript variant 1, mRNA [NM_000555]	6.23384
SCN4A	Homo sapiens sodium channel, voltage-gated, type IV, alpha subunit (SCN4A), mRNA [NM_000334]	6.22912
LOC440704	Homo sapiens uncharacterized LOC440704 (LOC440704), non-coding RNA [NR_033922]	6.22744
ANKDD1B	PREDICTED: Homo sapiens ankyrin repeat and death domain containing 1B (ANKDD1B), mRNA [XM_001128459]	6.22705
UCA1	Homo sapiens urothelial cancer associated 1 (non-protein coding) (UCA1), non-coding RNA [NR_015379]	6.22031
ESPN	Homo sapiens espin (ESPN), mRNA [NM_031475]	6.21732
FAM163B	Homo sapiens family with sequence similarity 163, member B (FAM163B), mRNA [NM_001080515]	6.21721
ECEL1	Homo sapiens endothelin converting enzyme-like 1 (ECEL1), mRNA [NM_004826]	6.21544
LINC00282	Homo sapiens long intergenic non-protein coding RNA 282 (LINC00282), transcript variant 1, non-coding RNA [NR_027047]	6.21213
OMD	Homo sapiens osteomodulin (OMD), mRNA [NM_005014]	6.20322
ADAMTS17	Homo sapiens ADAM metallopeptidase with thrombospondin type 1 motif, 17 (ADAMTS17), mRNA [NM_139057]	6.18537
	Homo sapiens cDNA FLJ26721 fis, clone PNC04123. [AK130231]	6.18472
FAM205B	Homo sapiens family with sequence similarity 205, member B (FAM205B), non-coding RNA [NR_024481]	6.1747
ERO1LB	ERO1-like beta (S. cerevisiae) [Source:HGNC Symbol;Acc:14355] [ENST00000366589]	6.17102
FKSG2	Homo sapiens apoptosis inhibitor (FKSG2) mRNA, complete cds. [AF300871]	6.17092
MCCD1	Homo sapiens mitochondrial coiled-coil domain 1 (MCCD1), nuclear gene encoding mitochondrial protein, mRNA [NM_001011700]	6.1708
FLJ23152	Homo sapiens uncharacterized LOC401236 (FLJ23152), mRNA [NM_001190766]	6.16177
C10orf122	Homo sapiens chromosome 10 open reading frame 122 (C10orf122), mRNA [NM_001128202]	6.15267
LOC283435	Homo sapiens hypothetical protein LOC283435, mRNA (cDNA clone IMAGE:5267878). [BC038735]	6.14758
LOC732275	Homo sapiens uncharacterized LOC732275 (LOC732275), non-coding RNA [NR_024406]	6.12747
CLDN3	Homo sapiens claudin 3 (CLDN3), mRNA [NM_001306]	6.11909
STATH	Homo sapiens statherin (STATH), transcript variant 1, mRNA [NM_003154]	6.10388
	Uncharacterized protein [Source:UniProtKB/TrEMBL;Acc:E9PF64] [ENST00000480694]	6.10255
POU3F4	Homo sapiens POU class 3 homeobox 4 (POU3F4), mRNA [NM_000307]	6.09894
LOC642335	Homo sapiens cDNA FLJ40753 fis, clone TRACH2001188. [AK098072]	6.09845
ADAM30	Homo sapiens ADAM metallopeptidase domain 30 (ADAM30), mRNA [NM_021794]	6.08752
C22orf34	Homo sapiens chromosome 22 open reading frame 34 (C22orf34), non-coding RNA [NR_026997]	6.08696
LOC254057	Homo sapiens cDNA: FLJ21000 fis, clone CAE03359. [AK024653]	6.08328
CXCL9	Homo sapiens chemokine (C-X-C motif) ligand 9 (CXCL9), mRNA [NM_002416]	6.08224
SLC22A6	Homo sapiens solute carrier family 22 (organic anion transporter), member 6 (SLC22A6), transcript variant 3, mRNA [NM_153277]	6.06741
FOXP3	Homo sapiens forkhead box P3 (FOXP3), transcript variant 1, mRNA [NM_014009]	6.06606
LOC100132234	PREDICTED: Homo sapiens hypothetical LOC100132234 (LOC100132234), miscRNA [XR_132735]	6.05912
KAAG1	Homo sapiens kidney associated antigen 1 (KAAG1), mRNA [NM_181337]	6.05114
FAM26D	Homo sapiens family with sequence similarity 26, member D (FAM26D), mRNA [NM_153036]	6.04586
GPR114	Homo sapiens G protein-coupled receptor 114 (GPR114), mRNA [NM_153837]	6.04403
C8orf22	Homo sapiens chromosome 8 open reading frame 22 (C8orf22), mRNA [NM_001007176]	6.04066
	PREDICTED: Homo sapiens hypothetical protein LOC100507293 (LOC100507293), mRNA [XM_003119553]	6.03989
ARHGEF4	Homo sapiens Rho guanine nucleotide exchange factor (GEF) 4 (ARHGEF4), transcript variant 1, mRNA [NM_015320]	6.0396
ADORA2A	Homo sapiens adenosine A2a receptor (ADORA2A), mRNA [NM_000675]	6.03956
	DB013410 TESOP2 Homo sapiens cDNA clone TESOP2001961 5', mRNA sequence [DB013410]	6.03862
	Homo sapiens cDNA FLJ43016 fis, clone BRTHA2016543. [AK125006]	6.0372
	HECW1 intronic transcript 1 (non-protein coding) [Source:HGNC Symbol;Acc:41465] [ENST00000322220]	6.02657
LOC100289079	PREDICTED: Homo sapiens 60S ribosomal protein L36-like (LOC100289079), mRNA [XM_002344448]	6.02229
LOC644145	Homo sapiens exocyst complex component 1 pseudogene (LOC644145), non-coding RNA [NR_003935]	6.01126
LOC400548	Homo sapiens uncharacterized LOC400548 (LOC400548), non-coding RNA [NR_033984]	6.01109
KLRF1	Homo sapiens killer cell lectin-like receptor subfamily F, member 1 (KLRF1), mRNA [NM_016523]	6.0087
LOC100128262	Homo sapiens cDNA FLJ36796 fis, clone ADRGL2006817. [AK094115]	6.00867
LPO	Homo sapiens lactoperoxidase (LPO), transcript variant 1, mRNA [NM_006151]	6.0086
NR5A2	Homo sapiens nuclear receptor subfamily 5, group A, member 2 (NR5A2), transcript variant 1, mRNA [NM_205860]	5.99794
NGEF	neuronal guanine nucleotide exchange factor [Source:HGNC Symbol;Acc:7807] [ENST00000409079]	5.99678
HNF4A	Homo sapiens hepatocyte nuclear factor 4, alpha (HNF4A), transcript variant 6, mRNA [NM_001030004]	5.99551
C6orf58	Homo sapiens chromosome 6 open reading frame 58 (C6orf58), mRNA [NM_001010905]	5.98262
KRT6A	Homo sapiens keratin 6A (KRT6A), mRNA [NM_005554]	5.97288
CTNNA3	Homo sapiens catenin (cadherin-associated protein), alpha 3 (CTNNA3), transcript variant 1, mRNA [NM_013266]	5.97103
C6orf112	Homo sapiens chromosome 6 open reading frame 112 (C6orf112), non-coding RNA [NR_037157]	5.96151
ACSBG2	Homo sapiens acyl-CoA synthetase bubblegum family member 2 (ACSBG2), mRNA [NM_030924]	5.95961
TAPBP	TAP binding protein (tapasin) [Source:HGNC Symbol;Acc:11566] [ENST00000480730]	5.954
TTC9	Homo sapiens tetratricopeptide repeat domain 9 (TTC9), mRNA [NM_015351]	5.94938
PKP1	Homo sapiens plakophilin 1 (ectodermal dysplasia/skin fragility syndrome) (PKP1), transcript variant 1b, mRNA [NM_000299]	5.94306
ALDOAP2	Human aldolase pseudogene mRNA, complete cds. [M21191]	5.93844
GBX2	Homo sapiens gastrulation brain homeobox 2 (GBX2), mRNA [NM_001485]	5.93377
PGLYRP3	Homo sapiens peptidoglycan recognition protein 3 (PGLYRP3), mRNA [NM_052891]	5.93069
SENP2	Homo sapiens SUMO1/sentrin/SMT3 specific peptidase 2 (SENP2), mRNA [NM_021627]	5.93042
LGALS14	Homo sapiens lectin, galactoside-binding, soluble, 14 (LGALS14), transcript variant 2, mRNA [NM_203471]	5.92994
SAA1	Homo sapiens serum amyloid A1 (SAA1), transcript variant 1, mRNA [NM_000331]	5.92973
OR10J5	Homo sapiens olfactory receptor, family 10, subfamily J, member 5 (OR10J5), mRNA [NM_001004469]	5.92776
SPTBN4	Homo sapiens spectrin, beta, non-erythrocytic 4 (SPTBN4), transcript variant sigma1, mRNA [NM_020971]	5.92517
ZMYND12	Homo sapiens zinc finger, MYND-type containing 12 (ZMYND12), transcript variant 1, mRNA [NM_032257]	5.92508
LOC643659	Homo sapiens cDNA FLJ32409 fis, clone SKMUS2000468. [AK056971]	5.92194
SPRR2E	Homo sapiens small proline-rich protein 2E (SPRR2E), mRNA [NM_001024209]	5.9217
RAET1E	Homo sapiens retinoic acid early transcript 1E (RAET1E), transcript variant 1, mRNA [NM_139165]	5.91892
MRVI1	Homo sapiens murine retrovirus integration site 1 homolog (MRVI1), transcript variant 2, mRNA [NM_130385]	5.91841
C12orf39	chromosome 12 open reading frame 39 [Source:HGNC Symbol;Acc:28139] [ENST00000256969]	5.91835
LOC645769	Homo sapiens cDNA FLJ41797 fis, clone NHNPC2000877. [AK123791]	5.91111
TMEM41A	transmembrane protein 41A [Source:HGNC Symbol;Acc:30544] [ENST00000467061]	5.90984
	T cell receptor alpha variable 8-7 (non-functional) [Source:HGNC Symbol;Acc:12152] [ENST00000390456]	5.90287
C2orf83	Homo sapiens chromosome 2 open reading frame 83 (C2orf83), transcript variant 1, mRNA [NM_020161]	5.90039
PROL1	Homo sapiens proline rich, lacrimal 1 (PROL1), mRNA [NM_021225]	5.89913
BEST1	Homo sapiens bestrophin 1 (BEST1), transcript variant 1, mRNA [NM_004183]	5.89249
PRSS47	PREDICTED: Homo sapiens protease, serine, 47 (PRSS47), miscRNA [XR_108978]	5.88717
G0S2	Homo sapiens G0/G1switch 2 (G0S2), mRNA [NM_015714]	5.88361
RGS22	Homo sapiens regulator of G-protein signaling 22 (RGS22), mRNA [NM_015668]	5.883
ACPP	Homo sapiens acid phosphatase, prostate (ACPP), transcript variant 1, mRNA [NM_001099]	5.87655
OR2T27	Homo sapiens olfactory receptor, family 2, subfamily T, member 27 (OR2T27), mRNA [NM_001001824]	5.87058
EGFEM1P	Homo sapiens EGF-like and EMI domain containing 1, pseudogene (EGFEM1P), non-coding RNA [NR_021485]	5.86939
C7orf69	Homo sapiens chromosome 7 open reading frame 69 (C7orf69), mRNA [NM_025031]	5.86709
FAM20A	Homo sapiens family with sequence similarity 20, member A (FAM20A), transcript variant 1, mRNA [NM_017565]	5.86652
CXorf36	Homo sapiens chromosome X open reading frame 36 (CXorf36), transcript variant 1, mRNA [NM_176819]	5.86597
LOC643406	Homo sapiens uncharacterized LOC643406 (LOC643406), non-coding RNA [NR_029405]	5.86298
	Homo sapiens PP10513 mRNA, complete cds. [AF370394]	5.85798
PAEP	Homo sapiens progestagen-associated endometrial protein (PAEP), transcript variant 2, mRNA [NM_002571]	5.85184
	PREDICTED: Homo sapiens hypothetical protein LOC100128064 (LOC100128064), mRNA [XM_001725877]	5.84454
SERPINA2	PREDICTED: Homo sapiens serpin peptidase inhibitor, clade A (alpha-1 antiproteinase, antitrypsin), member 2 (SERPINA2), miscRNA [XR_110240]	5.84363
FAM75C2	Homo sapiens family with sequence similarity 75, member C2 (FAM75C2), mRNA [NM_001166137]	5.83893
PDZD7	Homo sapiens PDZ domain containing 7 (PDZD7), transcript variant 1, mRNA [NM_001195263]	5.83362
NKAIN2	Homo sapiens Na+/K+ transporting ATPase interacting 2 (NKAIN2), transcript variant 1, mRNA [NM_001040214]	5.83186
LDB3	Homo sapiens LIM domain binding 3 (LDB3), transcript variant 6, mRNA [NM_001171611]	5.82181
LOC730755	Homo sapiens keratin associated protein 2-4-like (LOC730755), mRNA [NM_001165252]	5.81797
KCNQ1DN	Homo sapiens KCNQ1 downstream neighbor (non-protein coding) (KCNQ1DN), non-coding RNA [NR_024627]	5.816
DPP6	Homo sapiens dipeptidyl-peptidase 6, mRNA (cDNA clone IMAGE:5494573), complete cds. [BC035912]	5.8131
	Homo sapiens cDNA FLJ46073 fis, clone TESTI2001364. [AK127961]	5.80962
RAET1E	Homo sapiens retinoic acid early transcript 1E (RAET1E), transcript variant 1, mRNA [NM_139165]	5.80442
	Uncharacterized protein [Source:UniProtKB/TrEMBL;Acc:E7EM65] [ENST00000304488]	5.79747
TFF2	Homo sapiens trefoil factor 2 (TFF2), mRNA [NM_005423]	5.79708
OTOP1	Homo sapiens otopetrin 1 (OTOP1), mRNA [NM_177998]	5.79662
LOC100131763	Homo sapiens cDNA FLJ37602 fis, clone BRCOC2009380. [AK094921]	5.78917
	GB	5.78822
IRF7	Homo sapiens interferon regulatory factor 7 (IRF7), transcript variant d, mRNA [NM_004031]	5.78818
AMZ2P1	Homo sapiens archaelysin family metallopeptidase 2 pseudogene 1 (AMZ2P1), non-coding RNA [NR_026903]	5.78159
DHRS7C	Homo sapiens dehydrogenase/reductase (SDR family) member 7C (DHRS7C), transcript variant 1, mRNA [NM_001220493]	5.77641
OR52N5	Homo sapiens olfactory receptor, family 52, subfamily N, member 5 (OR52N5), mRNA [NM_001001922]	5.77222
SCRT2	Homo sapiens scratch homolog 2, zinc finger protein (Drosophila) (SCRT2), mRNA [NM_033129]	5.77112
GPR15	Homo sapiens G protein-coupled receptor 15 (GPR15), mRNA [NM_005290]	5.76845
LOC285943	PREDICTED: Homo sapiens hypothetical LOC285943 (LOC285943), miscRNA [XR_108755]	5.76782
C9orf43	Homo sapiens chromosome 9 open reading frame 43 (C9orf43), mRNA [NM_152786]	5.75929
LOC100130452	Homo sapiens uncharacterized LOC100130452 (LOC100130452), non-coding RNA [NR_034036]	5.75698
FPR3	Homo sapiens formyl peptide receptor 3 (FPR3), mRNA [NM_002030]	5.75646
GCG	Homo sapiens glucagon (GCG), mRNA [NM_002054]	5.75248
TTC22	Homo sapiens tetratricopeptide repeat domain 22 (TTC22), transcript variant 2, mRNA [NM_017904]	5.74216
OR10P1	Homo sapiens olfactory receptor, family 10, subfamily P, member 1 (OR10P1), mRNA [NM_206899]	5.74098
KIAA1656	PREDICTED: Homo sapiens KIAA1656 protein (KIAA1656), miscRNA [XR_109704]	5.74045
CPSF4L	Homo sapiens cleavage and polyadenylation specific factor 4-like (CPSF4L), mRNA [NM_001129885]	5.73155
GSG1	Homo sapiens germ cell associated 1 (GSG1), transcript variant 3, mRNA [NM_001080554]	5.73038
LRRC18	Homo sapiens leucine rich repeat containing 18 (LRRC18), mRNA [NM_001006939]	5.72651
	zinc finger protein 761 [Source:HGNC Symbol;Acc:23179] [ENST00000396407]	5.72587
LYZL6	Homo sapiens lysozyme-like 6 (LYZL6), transcript variant 2, mRNA [NM_020426]	5.71973
MSGN1	Homo sapiens mesogenin 1 (MSGN1), mRNA [NM_001105569]	5.71953
TCL1A	Homo sapiens T-cell leukemia/lymphoma 1A (TCL1A), transcript variant 1, mRNA [NM_021966]	5.71438
CASP5	Homo sapiens caspase 5, apoptosis-related cysteine peptidase (CASP5), transcript variant a, mRNA [NM_004347]	5.71193
HPD	Homo sapiens 4-hydroxyphenylpyruvate dioxygenase (HPD), transcript variant 1, mRNA [NM_002150]	5.70672
LCN1	Homo sapiens lipocalin 1 (tear prealbumin) (LCN1), mRNA [NM_002297]	5.70252
OR12D3	Homo sapiens olfactory receptor, family 12, subfamily D, member 3 (OR12D3), mRNA [NM_030959]	5.70231
IQCF3	Homo sapiens IQ motif containing F3 (IQCF3), transcript variant 1, mRNA [NM_001085479]	5.70099
LOC643711	Homo sapiens cDNA clone IMAGE:4822577. [BC024008]	5.69436
	T cell receptor alpha variable 9-2 [Source:HGNC Symbol;Acc:12154] [ENST00000390441]	5.69101
SAA2	Homo sapiens serum amyloid A2 (SAA2), transcript variant 1, mRNA [NM_030754]	5.68729
	DB511925 RIKEN full-length enriched human cDNA library, testis Homo sapiens cDNA clone H013027K15 3', mRNA sequence [DB511925]	5.68021
	Uncharacterized protein [Source:UniProtKB/TrEMBL;Acc:E7ET45] [ENST00000552745]	5.68
KDM5D	Homo sapiens lysine (K)-specific demethylase 5D (KDM5D), transcript variant 2, mRNA [NM_004653]	5.67221
POF1B	Homo sapiens premature ovarian failure, 1B (POF1B), mRNA [NM_024921]	5.66992
	cl44e01.z1 Hembase; Erythroid Precursor Cells (LCB:cl library) Homo sapiens cDNA clone cl44e01 5', mRNA sequence [BU659163]	5.6666
MLXIPL	Homo sapiens MLX interacting protein-like (MLXIPL), transcript variant 1, mRNA [NM_032951]	5.66584
LOC100134285	PREDICTED: Homo sapiens putative golgin subfamily A member 6-like protein 6-like (LOC100134285), mRNA [XM_003119593]	5.661
LCE3E	Homo sapiens late cornified envelope 3E (LCE3E), mRNA [NM_178435]	5.65878
PLSCR2	Homo sapiens phospholipid scramblase 2 (PLSCR2), transcript variant 1, mRNA [NM_001199978]	5.65443
CD80	Homo sapiens CD80 molecule (CD80), mRNA [NM_005191]	5.65048
OR4C46	Homo sapiens olfactory receptor, family 4, subfamily C, member 46 (OR4C46), mRNA [NM_001004703]	5.64829
	calpain 8 [Source:HGNC Symbol;Acc:1485] [ENST00000366873]	5.64183
FAM47C	Homo sapiens family with sequence similarity 47, member C (FAM47C), mRNA [NM_001013736]	5.63694
LOC400743	Homo sapiens cDNA FLJ45933 fis, clone PLACE7003639. [AK127830]	5.63487
LOC100131821	Homo sapiens cDNA FLJ41057 fis, clone TESTI2009812. [AK123052]	5.6327
ARSH	Homo sapiens arylsulfatase family, member H (ARSH), mRNA [NM_001011719]	5.63061
	T cell receptor beta variable 9 [Source:HGNC Symbol;Acc:12246] [ENST00000390363]	5.62617
	Homo sapiens cDNA FLJ30593 fis, clone BRAWH2008790. [AK055155]	5.62498
FDXACB1	Homo sapiens ferredoxin-fold anticodon binding domain containing 1 (FDXACB1), transcript variant 1, mRNA [NM_138378]	5.62389
C1orf38	Homo sapiens chromosome 1 open reading frame 38 (C1orf38), transcript variant 2, mRNA [NM_001039477]	5.62002
GSG1	Homo sapiens germ cell associated 1 (GSG1), transcript variant 1, mRNA [NM_031289]	5.61552
	defensin, beta 122 (pseudogene) [Source:HGNC Symbol;Acc:18102] [ENST00000545884]	5.61526
RAD51AP2	Homo sapiens RAD51 associated protein 2 (RAD51AP2), mRNA [NM_001099218]	5.61389
	Unknown	5.60863
NEK5	Homo sapiens NIMA (never in mitosis gene a)-related kinase 5 (NEK5), mRNA [NM_199289]	5.60548
IL24	Homo sapiens interleukin 24 (IL24), transcript variant 3, mRNA [NM_001185156]	5.60393
LOC285173	Homo sapiens cDNA FLJ35996 fis, clone TESTI2014988. [AK093315]	5.60166
HNF4G	Homo sapiens hepatocyte nuclear factor 4, gamma (HNF4G), mRNA [NM_004133]	5.60004
LCE3D	Homo sapiens late cornified envelope 3D (LCE3D), mRNA [NM_032563]	5.59974
LOC642620	Homo sapiens cDNA FLJ32758 fis, clone TESTI2001792. [AK057320]	5.59827
OR5I1	Homo sapiens olfactory receptor, family 5, subfamily I, member 1 (OR5I1), mRNA [NM_006637]	5.59417
MYO1G	Homo sapiens myosin IG (MYO1G), mRNA [NM_033054]	5.59339
VSTM1	Homo sapiens V-set and transmembrane domain containing 1 (VSTM1), mRNA [NM_198481]	5.59312
KLRD1	Homo sapiens killer cell lectin-like receptor subfamily D, member 1 (KLRD1), transcript variant 1, mRNA [NM_002262]	5.58521
RNASE3	Homo sapiens ribonuclease, RNase A family, 3 (RNASE3), mRNA [NM_002935]	5.58243
WDR72	Homo sapiens WD repeat domain 72 (WDR72), mRNA [NM_182758]	5.58233
CECR5-AS1	Homo sapiens CECR5 antisense RNA 1 (non-protein coding) (CECR5-AS1), transcript variant 2, non-coding RNA [NR_024482]	5.57711
GPR50	Homo sapiens G protein-coupled receptor 50 (GPR50), mRNA [NM_004224]	5.57045
FAM186A	Homo sapiens family with sequence similarity 186, member A (FAM186A), mRNA [NM_001145475]	5.56807
WNT7A	Homo sapiens wingless-type MMTV integration site family, member 7A (WNT7A), mRNA [NM_004625]	5.56528
ERN2	Homo sapiens endoplasmic reticulum to nucleus signaling 2 (ERN2), mRNA [NM_033266]	5.56509
DEFB113	Homo sapiens defensin, beta 113 (DEFB113), mRNA [NM_001037729]	5.56075
B4GALNT3	Homo sapiens beta-1,4-N-acetyl-galactosaminyl transferase 3 (B4GALNT3), mRNA [NM_173593]	5.55902
LRFN5	Homo sapiens leucine rich repeat and fibronectin type III domain containing 5 (LRFN5), mRNA [NM_152447]	5.55824
SOX21	Homo sapiens SRY (sex determining region Y)-box 21 (SOX21), mRNA [NM_007084]	5.55683
OR52M1	Homo sapiens olfactory receptor, family 52, subfamily M, member 1 (OR52M1), mRNA [NM_001004137]	5.54956
	Novel protein (FLJ40547)Uncharacterized protein [Source:UniProtKB/TrEMBL;Acc:Q5VZ43] [ENST00000317652]	5.54834
USP17L2	Homo sapiens ubiquitin specific peptidase 17-like 2 (USP17L2), mRNA [NM_201402]	5.54616
SAA3P	Homo sapiens serum amyloid A3 pseudogene (SAA3P), non-coding RNA [NR_026576]	5.54069
SYNJ2	Homo sapiens synaptojanin 2 (SYNJ2), transcript variant 1, mRNA [NM_003898]	5.54046
PECAM1	Homo sapiens platelet/endothelial cell adhesion molecule (PECAM1), mRNA [NM_000442]	5.53779
CDRT8	qf35h11.x1 Soares_testis_NHT Homo sapiens cDNA clone IMAGE:1752069 3', mRNA sequence [AI150443]	5.53763
SLC26A11	Homo sapiens solute carrier family 26, member 11 (SLC26A11), transcript variant 1, mRNA [NM_001166347]	5.53649
ZNF680	Homo sapiens zinc finger protein 680 (ZNF680), transcript variant 2, mRNA [NM_001130022]	5.53539
ACTL9	Homo sapiens actin-like 9 (ACTL9), mRNA [NM_178525]	5.53528
LOC100131654	Homo sapiens cDNA FLJ42901 fis, clone BRHIP3011241. [AK124891]	5.5307
LTC4S	Homo sapiens leukotriene C4 synthase (LTC4S), mRNA [NM_145867]	5.53063
OR4D2	Homo sapiens olfactory receptor, family 4, subfamily D, member 2 (OR4D2), mRNA [NM_001004707]	5.52786
AADAC	Homo sapiens arylacetamide deacetylase (esterase) (AADAC), mRNA [NM_001086]	5.52777
CIDEA	Homo sapiens cell death-inducing DFFA-like effector a (CIDEA), transcript variant 1, mRNA [NM_001279]	5.51579
LOC149773	Homo sapiens cDNA FLJ34385 fis, clone HCHON1000142. [AK091704]	5.51563
TAS2R9	Homo sapiens taste receptor, type 2, member 9 (TAS2R9), mRNA [NM_023917]	5.5145
ANKRD58	Homo sapiens ankyrin repeat domain 58 (ANKRD58), mRNA [NM_001105576]	5.51232
RALYL	Homo sapiens RALY RNA binding protein-like (RALYL), transcript variant 3, mRNA [NM_173848]	5.51128
KIR2DL4	Homo sapiens killer cell immunoglobulin-like receptor, two domains, long cytoplasmic tail, 4 (KIR2DL4), transcript variant 1, mRNA [NM_002255]	5.50695
CYP4Z1	Homo sapiens cytochrome P450, family 4, subfamily Z, polypeptide 1 (CYP4Z1), mRNA [NM_178134]	5.50493
CETP	Homo sapiens cholesteryl ester transfer protein, plasma (CETP), mRNA [NM_000078]	5.50294
GRHL3	Homo sapiens grainyhead-like 3 (Drosophila) (GRHL3), transcript variant 3, mRNA [NM_198174]	5.50258
	Interleukin-likeUncharacterized protein [Source:UniProtKB/TrEMBL;Acc:Q1AN28] [ENST00000396843]	5.50141
S100A8	Homo sapiens S100 calcium binding protein A8 (S100A8), mRNA [NM_002964]	5.49883
TFF3	Homo sapiens trefoil factor 3 (intestinal) (TFF3), mRNA [NM_003226]	5.49404
UBASH3A	Homo sapiens ubiquitin associated and SH3 domain containing A (UBASH3A), transcript variant 1, mRNA [NM_018961]	5.49122
TTTY18	Homo sapiens testis-specific transcript, Y-linked 18 (non-protein coding) (TTTY18), non-coding RNA [NR_001550]	5.48865
MGAT1	mannosyl (alpha-1,3-)-glycoprotein beta-1,2-N-acetylglucosaminyltransferase [Source:HGNC Symbol;Acc:7044] [ENST00000510962]	5.48243
DUOXA2	Homo sapiens dual oxidase maturation factor 2 (DUOXA2), mRNA [NM_207581]	5.4743
CPXM2	Homo sapiens carboxypeptidase X (M14 family), member 2 (CPXM2), mRNA [NM_198148]	5.46916
THBS3	Homo sapiens mRNA; cDNA DKFZp686J1738 (from clone DKFZp686J1738). [CR933610]	5.46725
HNF1B	Homo sapiens HNF1 homeobox B (HNF1B), transcript variant 1, mRNA [NM_000458]	5.46618
PP12613	Homo sapiens uncharacterized LOC100192379 (PP12613), non-coding RNA [NR_024365]	5.46375
	T cell receptor beta variable 7-1 (non-functional) [Source:HGNC Symbol;Acc:12235] [ENST00000547918]	5.46245
SFTA2	Homo sapiens surfactant associated 2 (SFTA2), mRNA [NM_205854]	5.46207
LOC643770	Homo sapiens uncharacterized LOC643770 (LOC643770), non-coding RNA [NR_038383]	5.4588
FCAMR	Homo sapiens Fc receptor, IgA, IgM, high affinity (FCAMR), transcript variant 3, mRNA [NM_001170631]	5.45819
WNT7B	Homo sapiens wingless-type MMTV integration site family, member 7B (WNT7B), mRNA [NM_058238]	5.45622
VTCN1	V-set domain containing T cell activation inhibitor 1 [Source:HGNC Symbol;Acc:28873] [ENST00000369456]	5.45482
GOLGA1	golgin A1 [Source:HGNC Symbol;Acc:4424] [ENST00000373551]	5.45456
PDE4DIP	phosphodiesterase 4D interacting protein [Source:HGNC Symbol;Acc:15580] [ENST00000534466]	5.44874
	Q9VKG5_DROME (Q9VKG5) CG14930-PA (AT28291p), partial (5%) [THC2679405]	5.44245
WNT1	Homo sapiens wingless-type MMTV integration site family, member 1 (WNT1), mRNA [NM_005430]	5.44148
	AE009999 Hpr kinase/phosphatase {Streptococcus pyogenes MGAS8232} (exp=-1; wgp=0; cg=1), partial (5%) [THC2699438]	5.43963
LOC149351	PREDICTED: Homo sapiens hypothetical LOC149351 (LOC149351), miscRNA [XR_132798]	5.43486
IL36A	Homo sapiens interleukin 36, alpha (IL36A), mRNA [NM_014440]	5.42978
LOC100130111	PREDICTED: Homo sapiens hypothetical LOC100130111 (LOC100130111), miscRNA [XR_109206]	5.42855
FOXP2	Homo sapiens forkhead box P2 (FOXP2), transcript variant 4, mRNA [NM_148900]	5.42532
CHRNA9	Homo sapiens cholinergic receptor, nicotinic, alpha 9 (CHRNA9), mRNA [NM_017581]	5.42352
LOC727677	Homo sapiens uncharacterized LOC727677 (LOC727677), non-coding RNA [NR_024393]	5.42134
LOC100128105	PREDICTED: Homo sapiens hypothetical protein LOC100128105 (LOC100128105), mRNA [XM_001721678]	5.41982
C8orf74	Homo sapiens chromosome 8 open reading frame 74 (C8orf74), mRNA [NM_001040032]	5.4186
	Uncharacterized protein [Source:UniProtKB/TrEMBL;Acc:O95431] [ENST00000238638]	5.41784
ARMCX4	Homo sapiens armadillo repeat containing, X-linked 4 (ARMCX4), non-coding RNA [NR_028407]	5.41045
LINC00238	Homo sapiens long intergenic non-protein coding RNA 238 (LINC00238), transcript variant 1, non-coding RNA [NR_024338]	5.40882
SNAR-B1	602076178F1 NIH_MGC_62 Homo sapiens cDNA clone IMAGE:4243362 5', mRNA sequence [BF570972]	5.4085
	T cell receptor beta variable 29-1 [Source:HGNC Symbol;Acc:12210] [ENST00000422143]	5.4076
	T cell receptor alpha variable 12-1 [Source:HGNC Symbol;Acc:12105] [ENST00000390433]	5.40368
SNAP91	Homo sapiens synaptosomal-associated protein, 91kDa homolog (mouse) (SNAP91), transcript variant 5, mRNA [NM_001242794]	5.40002
GRM7	Homo sapiens glutamate receptor, metabotropic 7 (GRM7), transcript variant 1, mRNA [NM_000844]	5.39596
CDSN	Homo sapiens corneodesmosin (CDSN), mRNA [NM_001264]	5.3911
SLC6A20	Homo sapiens solute carrier family 6 (proline IMINO transporter), member 20 (SLC6A20), transcript variant 1, mRNA [NM_020208]	5.38455
CD79B	Homo sapiens CD79b molecule, immunoglobulin-associated beta (CD79B), transcript variant 3, mRNA [NM_001039933]	5.38438
LOC100132764	Homo sapiens cDNA FLJ16434 fis, clone BRACE3015829. [AK131376]	5.38375
DSC1	Homo sapiens desmocollin 1 (DSC1), transcript variant Dsc1b, mRNA [NM_004948]	5.38097
SLC37A3	solute carrier family 37 (glycerol-3-phosphate transporter), member 3 [Source:HGNC Symbol;Acc:20651] [ENST00000493423]	5.38021
LOC100129111	Homo sapiens cDNA FLJ44947 fis, clone BRAMY4001913. [AK126895]	5.37872
THBS2	Homo sapiens thrombospondin 2 (THBS2), mRNA [NM_003247]	5.37305
WDR20	Homo sapiens WD repeat domain 20 (WDR20), transcript variant 5, mRNA [NM_001242415]	5.36911
HK3	Homo sapiens hexokinase 3 (white cell) (HK3), nuclear gene encoding mitochondrial protein, mRNA [NM_002115]	5.36557
FLJ40536	Homo sapiens cDNA FLJ40536 fis, clone TESTI2047930. [AK097855]	5.36141
LOC100128333	Homo sapiens cDNA FLJ45779 fis, clone NETRP2005282. [AK127681]	5.35741
	Homo sapiens cDNA: FLJ22766 fis, clone KAIA1188. [AK026419]	5.35304
ADARB2	adenosine deaminase, RNA-specific, B2 [Source:HGNC Symbol;Acc:227] [ENST00000381305]	5.35231
TBC1D30	Homo sapiens TBC1 domain family, member 30 (TBC1D30), mRNA [NM_015279]	5.35146
CCR4	Homo sapiens chemokine (C-C motif) receptor 4 (CCR4), mRNA [NM_005508]	5.35011
MS4A6A	Homo sapiens membrane-spanning 4-domains, subfamily A, member 6A (MS4A6A), transcript variant 2, mRNA [NM_022349]	5.34648
SLC38A8	Homo sapiens solute carrier family 38, member 8 (SLC38A8), mRNA [NM_001080442]	5.34287
DEFB119	Homo sapiens defensin, beta 119 (DEFB119), transcript variant 2, mRNA [NM_173460]	5.33863
HEATR7B1	HEAT repeat containing 7B1 [Source:HGNC Symbol;Acc:27936] [ENST00000487979]	5.33563
RIBC2	Homo sapiens RIB43A domain with coiled-coils 2 (RIBC2), mRNA [NM_015653]	5.33361
ADAM33	Homo sapiens ADAM metallopeptidase domain 33 (ADAM33), transcript variant 2, mRNA [NM_153202]	5.32451
RNF17	Homo sapiens ring finger protein 17 (RNF17), transcript variant 1, mRNA [NM_031277]	5.32446
EPS8L1	Homo sapiens EPS8-like 1 (EPS8L1), transcript variant 1, mRNA [NM_133180]	5.32416
ATP1A2	Homo sapiens ATPase, Na+/K+ transporting, alpha 2 polypeptide (ATP1A2), mRNA [NM_000702]	5.32416
HBA2	Homo sapiens hemoglobin, alpha 2 (HBA2), mRNA [NM_000517]	5.32258
HEATR8	HEAT repeat containing 8 [Source:HGNC Symbol;Acc:24802] [ENST00000395690]	5.31736
PRRG3	proline rich Gla (G-carboxyglutamic acid) 3 (transmembrane) [Source:HGNC Symbol;Acc:30798] [ENST00000370354]	5.31273
LOC644662	PREDICTED: Homo sapiens hypothetical protein LOC644662, transcript variant 2 (LOC644662), mRNA [XM_933903]	5.31058
	PREDICTED: Homo sapiens hypothetical protein LOC647286 (LOC647286), mRNA [XM_001723012]	5.30918
ICAM4	Homo sapiens intercellular adhesion molecule 4 (Landsteiner-Wiener blood group) (ICAM4), transcript variant 2, mRNA [NM_022377]	5.30391
INTS6	Homo sapiens integrator complex subunit 6 (INTS6), transcript variant 1, mRNA [NM_012141]	5.29678
PRSS45	Homo sapiens protease, serine, 45 (PRSS45), mRNA [NM_199183]	5.29585
FOXA3	Homo sapiens forkhead box A3 (FOXA3), mRNA [NM_004497]	5.29555
KIAA0125	Homo sapiens KIAA0125 (KIAA0125), non-coding RNA [NR_026800]	5.29406
OR4S1	Homo sapiens olfactory receptor, family 4, subfamily S, member 1 (OR4S1), mRNA [NM_001004725]	5.28891
RD3	Homo sapiens retinal degeneration 3 (RD3), transcript variant 1, mRNA [NM_183059]	5.28809
INMT	Homo sapiens indolethylamine N-methyltransferase (INMT), transcript variant 2, mRNA [NM_001199219]	5.28761
SYNDIG1L	Homo sapiens synapse differentiation inducing 1-like (SYNDIG1L), mRNA [NM_001105579]	5.28452
PAX5	Homo sapiens paired box 5 (PAX5), mRNA [NM_016734]	5.28208
TSPAN18	Homo sapiens tetraspanin 18 (TSPAN18), mRNA [NM_130783]	5.2803
TPH1	Homo sapiens tryptophan hydroxylase 1 (TPH1), mRNA [NM_004179]	5.27979
GPR114	G protein-coupled receptor 114 [Source:HGNC Symbol;Acc:19010] [ENST00000349457]	5.27839
OR10G9	Homo sapiens olfactory receptor, family 10, subfamily G, member 9 (OR10G9), mRNA [NM_001001953]	5.27829
	Uncharacterized protein [Source:UniProtKB/TrEMBL;Acc:F5H5L2] [ENST00000545087]	5.27716
CECR9	Homo sapiens Cat eye syndrome critical region candidate gene number 9 (CECR9) gene, partial sequence. [AF307449]	5.2762
NKAIN4	Homo sapiens Na+/K+ transporting ATPase interacting 4 (NKAIN4), mRNA [NM_152864]	5.27434
LOC729558	Homo sapiens cDNA FLJ39676 fis, clone SMINT2009832. [AK096995]	5.27412
LOC728690	Homo sapiens cDNA FLJ37323 fis, clone BRAMY2018273. [AK094642]	5.27408
CIDEB	Homo sapiens cell death-inducing DFFA-like effector b (CIDEB), mRNA [NM_014430]	5.27307
CASP4	Homo sapiens caspase 4, apoptosis-related cysteine peptidase (CASP4), transcript variant gamma, mRNA [NM_033306]	5.27112
C1orf126	Homo sapiens chromosome 1 open reading frame 126 (C1orf126), non-coding RNA [NR_027136]	5.27038
	Homo sapiens cDNA FLJ44255 fis, clone TKIDN2012824. [AK126243]	5.27028
XAGE2B	Homo sapiens X antigen family, member 2B (XAGE2B), mRNA [NM_001079538]	5.26904
ZNF720	zinc finger protein 720 [Source:HGNC Symbol;Acc:26987] [ENST00000544044]	5.26069
KLHDC7A	Homo sapiens kelch domain containing 7A (KLHDC7A), mRNA [NM_152375]	5.25818
SH2D4A	Homo sapiens SH2 domain containing 4A (SH2D4A), transcript variant 1, mRNA [NM_022071]	5.25655
TREH	Homo sapiens trehalase (brush-border membrane glycoprotein) (TREH), mRNA [NM_007180]	5.25321
	Homo sapiens cDNA clone IMAGE:5302821. [BC040838]	5.25105
FBXO43	Homo sapiens F-box protein 43 (FBXO43), transcript variant 2, mRNA [NM_001029860]	5.25005
LCN12	Homo sapiens lipocalin 12 (LCN12), mRNA [NM_178536]	5.24186
PRY2	Homo sapiens PTPN13-like, Y-linked 2 (PRY2), mRNA [NM_001002758]	5.24032
VWA3B	Homo sapiens von Willebrand factor A domain containing 3B (VWA3B), mRNA [NM_144992]	5.23933
	T cell receptor gamma variable 10 (non-functional) [Source:HGNC Symbol;Acc:12285] [ENST00000390341]	5.23725
PRY2	Homo sapiens PTPN13-like, Y-linked 2 (PRY2), mRNA [NM_001002758]	5.23698
SGIP1	Homo sapiens SH3-domain GRB2-like (endophilin) interacting protein 1 (SGIP1), mRNA [NM_032291]	5.23352
TAS2R4	Homo sapiens taste receptor, type 2, member 4 (TAS2R4), mRNA [NM_016944]	5.23088
SERPINA9	Homo sapiens serpin peptidase inhibitor, clade A (alpha-1 antiproteinase, antitrypsin), member 9 (SERPINA9), transcript variant A, mRNA [NM_175739]	5.22234
DKFZP434L187	Homo sapiens uncharacterized LOC26082 (DKFZP434L187), non-coding RNA [NR_026771]	5.21635
ADAMTS17	ADAM metallopeptidase with thrombospondin type 1 motif, 17 [Source:HGNC Symbol;Acc:17109] [ENST00000378898]	5.21579
C6orf191	Homo sapiens chromosome 6 open reading frame 191 (C6orf191), mRNA [NM_001010876]	5.21537
DKK1	Homo sapiens dickkopf homolog 1 (Xenopus laevis) (DKK1), mRNA [NM_012242]	5.20453
NKPD1	Homo sapiens NTPase, KAP family P-loop domain containing 1 (NKPD1), mRNA [NM_198478]	5.20131
FCGR3A	Homo sapiens Fc fragment of IgG, low affinity IIIa, receptor (CD16a) (FCGR3A), transcript variant 1, mRNA [NM_000569]	5.20061
ACER2	Homo sapiens alkaline ceramidase 2 (ACER2), mRNA [NM_001010887]	5.20028
BEST3	Homo sapiens bestrophin 3 (BEST3), transcript variant 1, mRNA [NM_032735]	5.19846
DEFB103A	Homo sapiens defensin, beta 103A (DEFB103A), mRNA [NM_001081551]	5.19516
	Synthetic construct DNA, clone: pF1KE0854, Homo sapiens OR10G6 gene for olfactory receptor, family 10, subfamily G, member 6, without stop codon, in Flexi system. [AB529275]	5.19135
EPO	Homo sapiens erythropoietin (EPO), mRNA [NM_000799]	5.19122
FAM71B	Homo sapiens family with sequence similarity 71, member B (FAM71B), mRNA [NM_130899]	5.1912
UPK2	Homo sapiens uroplakin 2 (UPK2), mRNA [NM_006760]	5.19081
C20orf85	Homo sapiens chromosome 20 open reading frame 85 (C20orf85), mRNA [NM_178456]	5.18626
	Uncharacterized protein [Source:UniProtKB/TrEMBL;Acc:E7ES41] [ENST00000378417]	5.1826
NPBWR2	Homo sapiens neuropeptides B/W receptor 2 (NPBWR2), mRNA [NM_005286]	5.18255
SVEP1	Homo sapiens sushi, von Willebrand factor type A, EGF and pentraxin domain containing 1 (SVEP1), mRNA [NM_153366]	5.1805
STEAP4	Homo sapiens STEAP family member 4 (STEAP4), transcript variant 2, mRNA [NM_001205315]	5.17831
LOC100506310	chromosome 1 open reading frame 167 [Source:HGNC Symbol;Acc:25262] [ENST00000435090]	5.17441
PRSS58	Homo sapiens protease, serine, 58 (PRSS58), mRNA [NM_001001317]	5.1738
PNPLA1	Homo sapiens patatin-like phospholipase domain containing 1 (PNPLA1), transcript variant 3, mRNA [NM_001145717]	5.16994
	HCG1987623LOC651900 protein [Source:UniProtKB/TrEMBL;Acc:Q96JS6] [ENST00000397549]	5.16931
MYH6	Homo sapiens myosin, heavy chain 6, cardiac muscle, alpha (MYH6), mRNA [NM_002471]	5.16768
PIP5K1B	Homo sapiens phosphatidylinositol-4-phosphate 5-kinase, type I, beta (PIP5K1B), transcript variant 2, mRNA [NM_003558]	5.16674
LOC388849	Homo sapiens uncharacterized LOC388849 (LOC388849), mRNA [NM_001243537]	5.16566
LOC100288568	PREDICTED: Homo sapiens hypothetical protein LOC100288568 (LOC100288568), mRNA [XM_003119588]	5.16338
SRCIN1	Homo sapiens SNAP25-interacting protein, mRNA (cDNA clone IMAGE:5423326), complete cds. [BC033233]	5.16335
CHN2	chimerin (chimaerin) 2 [Source:HGNC Symbol;Acc:1944] [ENST00000409922]	5.15994
NR1I3	Homo sapiens nuclear receptor subfamily 1, group I, member 3 (NR1I3), transcript variant 8, mRNA [NM_001077474]	5.15709
BTBD18	Homo sapiens BTB (POZ) domain containing 18 (BTBD18), mRNA [NM_001145101]	5.15615
LOC100132526	Homo sapiens FYVE, RhoGEF and PH domain containing 5 pseudogene (LOC100132526), non-coding RNA [NR_036481]	5.15517
SLC4A9	Homo sapiens solute carrier family 4, sodium bicarbonate cotransporter, member 9 (SLC4A9), mRNA [NM_031467]	5.15009
CDHR5	Homo sapiens cadherin-related family member 5 (CDHR5), transcript variant 1, mRNA [NM_021924]	5.14921
CAPN12	Homo sapiens calpain 12 (CAPN12), mRNA [NM_144691]	5.14861
DKFZp451A211	PREDICTED: Homo sapiens DKFZp451A211 protein (DKFZp451A211), mRNA [XM_003403663]	5.14612
LETM2	Homo sapiens leucine zipper-EF-hand containing transmembrane protein 2 (LETM2), nuclear gene encoding mitochondrial protein, transcript variant 2, mRNA [NM_144652]	5.14404
LOC400965	Homo sapiens cDNA FLJ40699 fis, clone THYMU2025572. [AK098018]	5.14339
C19orf33	Homo sapiens chromosome 19 open reading frame 33 (C19orf33), mRNA [NM_033520]	5.14212
	Human T cell receptor beta chain mRNA, V beta region. [M62378]	5.14032
ADCY10	Homo sapiens adenylate cyclase 10 (soluble) (ADCY10), transcript variant 1, mRNA [NM_018417]	5.13857
KIR2DS4	Homo sapiens killer cell immunoglobulin-like receptor, two domains, short cytoplasmic tail, 4 (KIR2DS4), mRNA [NM_012314]	5.13346
ABI3BP	Homo sapiens ABI family, member 3 (NESH) binding protein (ABI3BP), mRNA [NM_015429]	5.12859
	keratin associated protein 29-1 [Source:HGNC Symbol;Acc:34211] [ENST00000391353]	5.12638
C10orf91	Homo sapiens chromosome 10 open reading frame 91 (C10orf91), mRNA [NM_173541]	5.11717
OGN	Homo sapiens osteoglycin (OGN), transcript variant 1, mRNA [NM_033014]	5.11606
	601279876F1 NIH_MGC_39 Homo sapiens cDNA clone IMAGE:3621930 5', mRNA sequence [BE616696]	5.11546
SPNS3	Homo sapiens spinster homolog 3 (Drosophila) (SPNS3), mRNA [NM_182538]	5.10874
TP63	Homo sapiens tumor protein p63 (TP63), transcript variant 1, mRNA [NM_003722]	5.10842
LOC100128591	Homo sapiens cDNA FLJ46872 fis, clone UTERU3013167. [AK128705]	5.10793
	Homo sapiens cDNA FLJ43558 fis, clone PROST2018607. [AK125546]	5.10488
ZNF883	Homo sapiens zinc finger protein 883 (ZNF883), mRNA [NM_001101338]	5.10302
PTPRN2	Homo sapiens protein tyrosine phosphatase, receptor type, N polypeptide 2 (PTPRN2), transcript variant 1, mRNA [NM_002847]	5.10283
MSLNL	Homo sapiens mesothelin-like (MSLNL), mRNA [NM_001025190]	5.10116
PGC	Homo sapiens progastricsin (pepsinogen C) (PGC), transcript variant 2, mRNA [NM_001166424]	5.09408
KRTAP10-5	Homo sapiens keratin associated protein 10-5 (KRTAP10-5), mRNA [NM_198694]	5.09074
	Q8NEA3_HUMAN (Q8NEA3) LOC441476 protein, partial (54%) [THC2619216]	5.09058
LOC646471	Homo sapiens uncharacterized LOC646471 (LOC646471), non-coding RNA [NR_024498]	5.08694
KRT23	Homo sapiens keratin 23 (histone deacetylase inducible) (KRT23), mRNA [NM_015515]	5.08473
ACTR3C	Homo sapiens mRNA; cDNA DKFZp686O24114 (from clone DKFZp686O24114). [BX640643]	5.0834
FRG2C	Homo sapiens FSHD region gene 2 family, member C (FRG2C), mRNA [NM_001124759]	5.0817
LINC00328	Homo sapiens melanoma antigen mRNA, complete cds. [AF172850]	5.08022
AMELY	Homo sapiens amelogenin, Y-linked (AMELY), mRNA [NM_001143]	5.07624
	AGENCOURT_10612443 NIH_MGC_126 Homo sapiens cDNA clone IMAGE:6727802 5', mRNA sequence [BU955595]	5.0752
TTC24	Homo sapiens tetratricopeptide repeat domain 24 (TTC24), mRNA [NM_001105669]	5.07208
OR51I2	Homo sapiens olfactory receptor, family 51, subfamily I, member 2 (OR51I2), mRNA [NM_001004754]	5.07179
NRARP	Homo sapiens NOTCH-regulated ankyrin repeat protein (NRARP), mRNA [NM_001004354]	5.07038
FNDC8	Homo sapiens fibronectin type III domain containing 8 (FNDC8), mRNA [NM_017559]	5.06955
DEFA5	Homo sapiens defensin, alpha 5, Paneth cell-specific (DEFA5), mRNA [NM_021010]	5.06276
	Q96T59_HUMAN (Q96T59) CDRT15 protein, partial (78%) [THC2663262]	5.05857
DMRTC1	Homo sapiens DMRT-like family C1 (DMRTC1), mRNA [NM_033053]	5.05514
EVI2B	Homo sapiens ecotropic viral integration site 2B (EVI2B), mRNA [NM_006495]	5.04242
OR4D11	Homo sapiens olfactory receptor, family 4, subfamily D, member 11 (OR4D11), mRNA [NM_001004706]	5.03557
PRDM15	Homo sapiens PR domain containing 15 (PRDM15), transcript variant 1, mRNA [NM_022115]	5.03373
	chromosome 9 open reading frame 31 [Source:HGNC Symbol;Acc:23372] [ENST00000414544]	5.02858
RHOH	Homo sapiens ras homolog gene family, member H (RHOH), mRNA [NM_004310]	5.02703
TAC1	Homo sapiens tachykinin, precursor 1 (TAC1), transcript variant beta, mRNA [NM_003182]	5.01839
INSRR	Homo sapiens insulin receptor-related receptor (INSRR), mRNA [NM_014215]	5.01324
CD2	Homo sapiens cDNA, FLJ17718. [AK310676]	5.01114
H2AFB3	Homo sapiens H2A histone family, member B3 (H2AFB3), mRNA [NM_080720]	5.00519
ALDH1A1	Homo sapiens aldehyde dehydrogenase 1 family, member A1 (ALDH1A1), mRNA [NM_000689]	5.0025
SPATA21	Homo sapiens spermatogenesis associated 21 (SPATA21), mRNA [NM_198546]	4.99831
LOC100130954	Homo sapiens uncharacterized LOC100130954 (LOC100130954), non-coding RNA [NR_034016]	4.99795
PRF1	Homo sapiens perforin 1 (pore forming protein) (PRF1), transcript variant 1, mRNA [NM_005041]	4.99391
LOC646743	Homo sapiens uncharacterized LOC646743 (LOC646743), non-coding RNA [NR_033930]	4.99191
PRSS41	Homo sapiens protease, serine, 41 (PRSS41), mRNA [NM_001135086]	4.98866
	Q86SH5_HUMAN (Q86SH5) Full-length cDNA clone CS0DM001YI13 of Fetal liver of Homo sapiens (human) (Full-length cDNA clone CS0DM008YG24 of Fetal liver of Homo sapiens), complete [THC2494810]	4.98771
SLC22A20	Homo sapiens solute carrier family 22, member 20 (SLC22A20), transcript variant 1, mRNA [NM_001004326]	4.98736
TIE1	Homo sapiens tyrosine kinase with immunoglobulin-like and EGF-like domains 1 (TIE1), mRNA [NM_005424]	4.9847
	T cell receptor beta variable 4-2 [Source:HGNC Symbol;Acc:12216] [ENST00000390392]	4.98395
LOC619207	Homo sapiens scavenger receptor protein family member (LOC619207), non-coding RNA [NR_002934]	4.98131
EPHB1	EPH receptor B1 [Source:HGNC Symbol;Acc:3392] [ENST00000467013]	4.97752
	Homo sapiens PRO1438 mRNA, complete cds. [AF116661]	4.97611
KMO	Homo sapiens kynurenine 3-monooxygenase (kynurenine 3-hydroxylase) (KMO), mRNA [NM_003679]	4.97567
MOP-1	Homo sapiens mRNA for MOP-1, complete cds. [AB014771]	4.97394
LOC100130540	Homo sapiens cDNA FLJ43078 fis, clone BRTHA3016845. [AK125068]	4.96679
TMEM212	transmembrane protein 212 [Source:HGNC Symbol;Acc:34295] [ENST00000469981]	4.96375
FOXI3	Homo sapiens forkhead box I3 (FOXI3), mRNA [NM_001135649]	4.96355
	Homo sapiens cDNA FLJ38380 fis, clone FEBRA2003198. [AK095699]	4.96057
FMOD	Homo sapiens fibromodulin (FMOD), mRNA [NM_002023]	4.96001
LOC644242	602301760F1 NIH_MGC_87 Homo sapiens cDNA clone IMAGE:4403366 5', mRNA sequence [BG033631]	4.95995
OTX2	Homo sapiens orthodenticle homeobox 2 (OTX2), transcript variant 1, mRNA [NM_021728]	4.9589
CD300LB	Homo sapiens CD300 molecule-like family member b (CD300LB), mRNA [NM_174892]	4.95426
FAM83F	Homo sapiens family with sequence similarity 83, member F (FAM83F), mRNA [NM_138435]	4.95056
LOC100132344	Homo sapiens cDNA FLJ43495 fis, clone PEBLM2000338. [AK125484]	4.95022
LOC729444	Homo sapiens uncharacterized LOC729444 (LOC729444), non-coding RNA [NR_038388]	4.94982
GIPC3	Homo sapiens GIPC PDZ domain containing family, member 3 (GIPC3), mRNA [NM_133261]	4.94843
	chromosome 1 open reading frame 132 [Source:HGNC Symbol;Acc:32018] [ENST00000415882]	4.94756
FCRL5	Homo sapiens Fc receptor-like 5 (FCRL5), transcript variant 2, mRNA [NM_001195388]	4.94543
HEPACAM	Homo sapiens hepatic and glial cell adhesion molecule (HEPACAM), mRNA [NM_152722]	4.94332
ZFP42	Homo sapiens zinc finger protein 42 homolog (mouse) (ZFP42), mRNA [NM_174900]	4.94246
FAM75A3	Homo sapiens family with sequence similarity 75, member A3 (FAM75A3), mRNA [NM_001083124]	4.94069
DUSP23	Homo sapiens dual specificity phosphatase 23 (DUSP23), mRNA [NM_017823]	4.94066
IFNA7	Homo sapiens interferon, alpha 7 (IFNA7), mRNA [NM_021057]	4.93738
SOHLH2	Homo sapiens spermatogenesis and oogenesis specific basic helix-loop-helix 2 (SOHLH2), mRNA [NM_017826]	4.93653
MTNR1A	Homo sapiens melatonin receptor 1A (MTNR1A), mRNA [NM_005958]	4.93487
CYLC1	Homo sapiens cylicin, basic protein of sperm head cytoskeleton 1 (CYLC1), mRNA [NM_021118]	4.93234
LAMA3	Homo sapiens laminin, alpha 3 (LAMA3), transcript variant 1, mRNA [NM_198129]	4.93187
OR5T3	Homo sapiens olfactory receptor, family 5, subfamily T, member 3 (OR5T3), mRNA [NM_001004747]	4.93038
SLC11A1	Homo sapiens solute carrier family 11 (proton-coupled divalent metal ion transporters), member 1 (SLC11A1), mRNA [NM_000578]	4.92938
	immunoglobulin lambda variable 3-22 (gene/pseudogene) [Source:HGNC Symbol;Acc:5906] [ENST00000390307]	4.92847
KIR2DL5A	Homo sapiens killer cell immunoglobulin-like receptor, two domains, long cytoplasmic tail, 5A (KIR2DL5A), mRNA [NM_020535]	4.92448
CD34	Homo sapiens CD34 molecule (CD34), transcript variant 1, mRNA [NM_001025109]	4.92191
	GB	4.91746
FRY	Homo sapiens furry homolog (Drosophila) (FRY), mRNA [NM_023037]	4.91684
ADARB2	Homo sapiens adenosine deaminase, RNA-specific, B2 (ADARB2), mRNA [NM_018702]	4.91477
PTCRA	Homo sapiens pre T-cell antigen receptor alpha (PTCRA), transcript variant 1, mRNA [NM_001243168]	4.91364
	CR748640 Soares_NFL_T_GBC_S1 Homo sapiens cDNA clone IMAGp971L0898 ; IMAGE:2348699 5', mRNA sequence [CR748640]	4.9136
LOC729444	Homo sapiens uncharacterized LOC729444 (LOC729444), non-coding RNA [NR_038388]	4.91284
SERPINB5	Homo sapiens serpin peptidase inhibitor, clade B (ovalbumin), member 5 (SERPINB5), mRNA [NM_002639]	4.90871
WRAP53	WD repeat containing, antisense to TP53 [Source:HGNC Symbol;Acc:25522] [ENST00000316024]	4.90741
CDKL4	Homo sapiens cyclin-dependent kinase-like 4 (CDKL4), mRNA [NM_001009565]	4.90224
ZG16B	Homo sapiens zymogen granule protein 16 homolog B (rat) (ZG16B), mRNA [NM_145252]	4.89785
TNNT2	Homo sapiens troponin T type 2 (cardiac) (TNNT2), transcript variant 1, mRNA [NM_000364]	4.89451
C1orf100	Homo sapiens chromosome 1 open reading frame 100 (C1orf100), mRNA [NM_001012970]	4.89337
TGM3	Homo sapiens transglutaminase 3 (E polypeptide, protein-glutamine-gamma-glutamyltransferase) (TGM3), mRNA [NM_003245]	4.88483
CLCA3P	Homo sapiens chloride channel accessory 3, pseudogene (CLCA3P), non-coding RNA [NR_024604]	4.88163
ERVV-2	Homo sapiens endogenous retrovirus group V, member 2 (ERVV-2), mRNA [NM_001191055]	4.88102
LOC285740	Homo sapiens uncharacterized LOC285740 (LOC285740), non-coding RNA [NR_027114]	4.87382
ACTL7B	Homo sapiens actin-like 7B (ACTL7B), mRNA [NM_006686]	4.87334
DEFB124	Homo sapiens defensin, beta 124 (DEFB124), mRNA [NM_001037500]	4.86937
FFAR2	Homo sapiens free fatty acid receptor 2 (FFAR2), mRNA [NM_005306]	4.86677
SUSD3	Homo sapiens sushi domain containing 3 (SUSD3), mRNA [NM_145006]	4.86642
BPESC1	Homo sapiens blepharophimosis, epicanthus inversus and ptosis, candidate 1 (non-protein coding) (BPESC1), non-coding RNA [NR_026783]	4.86635
PTPRT	Homo sapiens protein tyrosine phosphatase, receptor type, T (PTPRT), transcript variant 1, mRNA [NM_133170]	4.86153
ZCCHC13	Homo sapiens zinc finger, CCHC domain containing 13 (ZCCHC13), mRNA [NM_203303]	4.85875
NGB	Homo sapiens neuroglobin (NGB), mRNA [NM_021257]	4.85855
WIPF1	WAS/WASL interacting protein family, member 1 [Source:HGNC Symbol;Acc:12736] [ENST00000410117]	4.85355
LOC100506871	PREDICTED: Homo sapiens hypothetical protein LOC100506871 (LOC100506871), mRNA [XM_003118502]	4.84955
STK31	Homo sapiens serine/threonine kinase 31 (STK31), transcript variant 2, mRNA [NM_032944]	4.84789
PTPRC	Homo sapiens protein tyrosine phosphatase, receptor type, C (PTPRC), transcript variant 1, mRNA [NM_002838]	4.84724
SMCR5	Homo sapiens Smith-Magenis syndrome chromosome region, candidate 5 (non-protein coding) (SMCR5), non-coding RNA [NR_024007]	4.84472
LINC00473	Homo sapiens long intergenic non-protein coding RNA 473 (LINC00473), transcript variant 2, non-coding RNA [NR_026861]	4.84277
NOXO1	Homo sapiens NADPH oxidase organizer 1 (NOXO1), transcript variant c, mRNA [NM_172168]	4.8427
KRTAP10-2	Homo sapiens keratin associated protein 10-2 (KRTAP10-2), mRNA [NM_198693]	4.84236
RNU105B	Homo sapiens RNA, U105B small nucleolar (RNU105B), small nucleolar RNA [NR_004386]	4.84225
GZMK	Homo sapiens granzyme K (granzyme 3; tryptase II) (GZMK), mRNA [NM_002104]	4.83869
SERPINB11	Homo sapiens serpin peptidase inhibitor, clade B (ovalbumin), member 11 (gene/pseudogene) (SERPINB11), mRNA [NM_080475]	4.83543
HNF1A-AS1	Homo sapiens HNF1A antisense RNA 1 (non-protein coding) (HNF1A-AS1), non-coding RNA [NR_024345]	4.83449
CES1	Homo sapiens carboxylesterase 1 (CES1), transcript variant 1, mRNA [NM_001025195]	4.83275
TMEM207	Homo sapiens transmembrane protein 207 (TMEM207), mRNA [NM_207316]	4.83268
DIO1	Homo sapiens deiodinase, iodothyronine, type I (DIO1), transcript variant 1, mRNA [NM_000792]	4.83085
ZFP57	Homo sapiens zinc finger protein 57 homolog (mouse) (ZFP57), mRNA [NM_001109809]	4.82926
TREML4	Homo sapiens triggering receptor expressed on myeloid cells-like 4 (TREML4), mRNA [NM_198153]	4.82883
CC2D2B	Homo sapiens coiled-coil and C2 domain containing 2B (CC2D2B), transcript variant 1, mRNA [NM_001159747]	4.82806
GPRC6A	Homo sapiens G protein-coupled receptor, family C, group 6, member A (GPRC6A), mRNA [NM_148963]	4.82612
KRT76	Homo sapiens keratin 76 (KRT76), mRNA [NM_015848]	4.82556
PRDM8	Homo sapiens PR domain containing 8 (PRDM8), transcript variant 1, mRNA [NM_020226]	4.82518
RAPGEF3	Homo sapiens Rap guanine nucleotide exchange factor (GEF) 3 (RAPGEF3), transcript variant 2, mRNA [NM_006105]	4.82455
OR13C9	Homo sapiens olfactory receptor, family 13, subfamily C, member 9 (OR13C9), mRNA [NM_001001956]	4.82333
	Uncharacterized proteincDNA FLJ42076 fis, clone SYNOV2018921 [Source:UniProtKB/TrEMBL;Acc:Q6ZVU4] [ENST00000377652]	4.8197
GPX2	Homo sapiens glutathione peroxidase 2 (gastrointestinal) (GPX2), mRNA [NM_002083]	4.81855
OPN1MW	Homo sapiens opsin 1 (cone pigments), medium-wave-sensitive (OPN1MW), mRNA [NM_000513]	4.81454
IQCF2	Homo sapiens IQ motif containing F2 (IQCF2), mRNA [NM_203424]	4.81368
NRP2	Homo sapiens neuropilin 2 (NRP2), transcript variant 6, mRNA [NM_201264]	4.81057
ZC3H12D	Homo sapiens zinc finger CCCH-type containing 12D (ZC3H12D), mRNA [NM_207360]	4.80709
CCDC17	Homo sapiens coiled-coil domain containing 17 (CCDC17), transcript variant 1, mRNA [NM_001114938]	4.80667
DUOX1	Homo sapiens dual oxidase 1 (DUOX1), transcript variant 1, mRNA [NM_017434]	4.8035
FSCN3	Homo sapiens fascin homolog 3, actin-bundling protein, testicular (Strongylocentrotus purpuratus) (FSCN3), mRNA [NM_020369]	4.80153
SLC28A1	Homo sapiens solute carrier family 28 (sodium-coupled nucleoside transporter), member 1 (SLC28A1), transcript variant 2, mRNA [NM_201651]	4.79793
ZNF750	Homo sapiens zinc finger protein 750 (ZNF750), mRNA [NM_024702]	4.79577
NPPB	Homo sapiens natriuretic peptide B (NPPB), mRNA [NM_002521]	4.79121
DNAJB8	Homo sapiens DnaJ (Hsp40) homolog, subfamily B, member 8 (DNAJB8), mRNA [NM_153330]	4.79048
	human full-length cDNA clone CS0DI006YN07 of Placenta of Homo sapiens (human). [BX161428]	4.78921
	Homo sapiens clone ASPBLL50 immunoglobulin lambda light chain VJ region mRNA, partial cds. [AF058072]	4.78859
CFC1	Homo sapiens cripto, FRL-1, cryptic family 1 (CFC1), mRNA [NM_032545]	4.78844
NBPF10	Homo sapiens cDNA FLJ43804 fis, clone TESTI4000970. [AK125792]	4.78607
CCT6B	Homo sapiens chaperonin containing TCP1, subunit 6B (zeta 2) (CCT6B), transcript variant 1, mRNA [NM_006584]	4.78315
FXYD3	Homo sapiens FXYD domain containing ion transport regulator 3 (FXYD3), transcript variant 3, mRNA [NM_001136007]	4.78191
GGA1	golgi-associated, gamma adaptin ear containing, ARF binding protein 1 [Source:HGNC Symbol;Acc:17842] [ENST00000491295]	4.78175
	Lymphocyte antigen 6 complex, locus G6ELymphocyte antigen 6 complex, locus G6E, isoform CRA_aUncharacterized protein [Source:UniProtKB/TrEMBL;Acc:A2ABS3] [ENST00000383418]	4.77785
FMR1NB	Homo sapiens fragile X mental retardation 1 neighbor (FMR1NB), mRNA [NM_152578]	4.77394
SLCO1A2	solute carrier organic anion transporter family, member 1A2 [Source:HGNC Symbol;Acc:10956] [ENST00000463718]	4.77337
UBTFL1	Homo sapiens upstream binding transcription factor, RNA polymerase I-like 1 (UBTFL1), mRNA [NM_001143975]	4.77268
IL24	Homo sapiens interleukin 24 (IL24), transcript variant 3, mRNA [NM_001185156]	4.76975
ARMC3	armadillo repeat containing 3 [Source:HGNC Symbol;Acc:30964] [ENST00000376523]	4.76968
ELN	Homo sapiens elastin (ELN), transcript variant 1, mRNA [NM_000501]	4.76567
CSN3	Homo sapiens casein kappa (CSN3), mRNA [NM_005212]	4.76525
GLIS3-AS1	Homo sapiens GLIS3 antisense RNA 1 (non-protein coding) (GLIS3-AS1), non-coding RNA [NR_026663]	4.76521
DLX1	distal-less homeobox 1 [Source:HGNC Symbol;Acc:2914] [ENST00000409492]	4.76499
SAG	S-antigen; retina and pineal gland (arrestin) [Source:HGNC Symbol;Acc:10521] [ENST00000478615]	4.76435
LOC100131366	Homo sapiens uncharacterized LOC100131366 (LOC100131366), non-coding RNA [NR_033938]	4.76383
LOC729444	Homo sapiens uncharacterized LOC729444 (LOC729444), non-coding RNA [NR_038388]	4.76284
LRRC10	Homo sapiens leucine rich repeat containing 10 (LRRC10), mRNA [NM_201550]	4.76114
	RATAADRE02 alpha-1B adrenergic receptor {Rattus norvegicus} (exp=-1; wgp=0; cg=0), partial (4%) [THC2674454]	4.75781
	Homo sapiens cDNA FLJ12078 fis, clone HEMBB1002457. [AK022140]	4.75496
NR1D2	nuclear receptor subfamily 1, group D, member 2 [Source:HGNC Symbol;Acc:7963] [ENST00000383773]	4.75162
LOC338588	Homo sapiens uncharacterized LOC338588 (LOC338588), non-coding RNA [NR_015425]	4.75009
	Homo sapiens cDNA FLJ44380 fis, clone TRACH3035482. [AK126351]	4.74372
SLC35D3	Homo sapiens solute carrier family 35, member D3 (SLC35D3), mRNA [NM_001008783]	4.74227
FAM188B	Homo sapiens cDNA FLJ33507 fis, clone BRAMY2005064. [AK090826]	4.74178
TBR1	Homo sapiens T-box, brain, 1 (TBR1), mRNA [NM_006593]	4.7411
ZAN	Homo sapiens zonadhesin (ZAN), transcript variant 6, mRNA [NM_173059]	4.7409
	T cell receptor beta variable 23-1 (non-functional) [Source:HGNC Symbol;Acc:12201] [ENST00000390396]	4.73693
LXN	Homo sapiens latexin (LXN), mRNA [NM_020169]	4.72744
	Homo sapiens cDNA FLJ42334 fis, clone TUTER2000916. [AK124325]	4.72738
	BC050522 DDX11 protein {Homo sapiens} (exp=-1; wgp=0; cg=0), partial (17%) [THC2492043]	4.72612
GPR64	Homo sapiens G protein-coupled receptor 64 (GPR64), transcript variant 1, mRNA [NM_001079858]	4.72496
WDR38	Homo sapiens WD repeat domain 38 (WDR38), mRNA [NM_001045476]	4.72205
KIR3DL1	Homo sapiens killer cell immunoglobulin-like receptor, three domains, long cytoplasmic tail, 1 (KIR3DL1), mRNA [NM_013289]	4.72017
	Unknown	4.71998
SLPI	Homo sapiens secretory leukocyte peptidase inhibitor (SLPI), mRNA [NM_003064]	4.71792
C1QTNF9B	Homo sapiens C1q and tumor necrosis factor related protein 9B (C1QTNF9B), mRNA [NM_001007537]	4.71765
	DB014757 TESOP2 Homo sapiens cDNA clone TESOP2003633 5', mRNA sequence [DB014757]	4.71751
C17orf87	Homo sapiens chromosome 17 open reading frame 87 (C17orf87), mRNA [NM_207103]	4.71742
TAS1R2	Homo sapiens taste receptor, type 1, member 2 (TAS1R2), mRNA [NM_152232]	4.71452
MYEOV2	Homo sapiens myeloma overexpressed 2 (MYEOV2), transcript variant 1, mRNA [NM_138336]	4.71062
SLC6A3	Homo sapiens solute carrier family 6 (neurotransmitter transporter, dopamine), member 3 (SLC6A3), mRNA [NM_001044]	4.70468
LINC00029	Homo sapiens long intergenic non-protein coding RNA 29 (LINC00029), non-coding RNA [NR_028295]	4.70385
	selenoprotein X, 1 [Source:HGNC Symbol;Acc:14133] [ENST00000399753]	4.70178
KLK8	Homo sapiens kallikrein-related peptidase 8 (KLK8), transcript variant 2, mRNA [NM_144505]	4.70103
BNIPL	Homo sapiens BCL2/adenovirus E1B 19kD interacting protein like (BNIPL), transcript variant 1, mRNA [NM_138278]	4.70099
RAB43P1	AGENCOURT_6606420 NIH_MGC_106 Homo sapiens cDNA clone IMAGE:5483928 5', mRNA sequence [BM917410]	4.70054
	Homo sapiens clone FLB6613 PRO1737 mRNA, complete cds. [AF130083]	4.69957
SLC6A15	Homo sapiens solute carrier family 6 (neutral amino acid transporter), member 15 (SLC6A15), transcript variant 1, mRNA [NM_182767]	4.69501
C10orf53	Homo sapiens chromosome 10 open reading frame 53 (C10orf53), transcript variant 1, mRNA [NM_182554]	4.69191
SDPR	Homo sapiens serum deprivation response (SDPR), mRNA [NM_004657]	4.69158
	UI-E-EJ1-ajb-m-22-0-UI.r1 UI-E-EJ1 Homo sapiens cDNA clone UI-E-EJ1-ajb-m-22-0-UI 5', mRNA sequence [BM930849]	4.69017
SLAIN1	SLAIN motif family, member 1 [Source:HGNC Symbol;Acc:26387] [ENST00000377236]	4.68938
RAMP3	Homo sapiens receptor (G protein-coupled) activity modifying protein 3 (RAMP3), mRNA [NM_005856]	4.68853
TARM1	Homo sapiens T cell-interacting, activating receptor on myeloid cells 1 (TARM1), mRNA [NM_001135686]	4.68541
RUFY4	Homo sapiens RUN and FYVE domain containing 4 (RUFY4), transcript variant 1, mRNA [NM_198483]	4.68503
SLAMF8	Homo sapiens SLAM family member 8 (SLAMF8), mRNA [NM_020125]	4.68151
C6orf218	Homo sapiens chromosome 6 open reading frame 218 (C6orf218), non-coding RNA [NR_027793]	4.67947
C2orf57	Homo sapiens chromosome 2 open reading frame 57 (C2orf57), mRNA [NM_152614]	4.67816
BMX	Homo sapiens BMX non-receptor tyrosine kinase (BMX), transcript variant 2, mRNA [NM_001721]	4.67699
	immunoglobulin heavy constant gamma 3 (G3m marker) [Source:HGNC Symbol;Acc:5527] [ENST00000390551]	4.67578
MICAL2	Homo sapiens microtubule associated monoxygenase, calponin and LIM domain containing 2 (MICAL2), mRNA [NM_014632]	4.67265
C1orf87	Homo sapiens chromosome 1 open reading frame 87 (C1orf87), mRNA [NM_152377]	4.67122
OR1J2	Homo sapiens olfactory receptor, family 1, subfamily J, member 2 (OR1J2), mRNA [NM_054107]	4.6692
GJA5	Homo sapiens gap junction protein, alpha 5, 40kDa (GJA5), transcript variant A, mRNA [NM_005266]	4.66809
LOC401296	PREDICTED: Homo sapiens hypothetical LOC401296 (LOC401296), miscRNA [XR_108728]	4.66263
OR10J1	Homo sapiens olfactory receptor, family 10, subfamily J, member 1 (OR10J1), mRNA [NM_012351]	4.66101
HSPA6	full-length cDNA clone CS0DI029YJ23 of Placenta Cot 25-normalized of Homo sapiens (human) [CR623806]	4.6606
GRAP	Homo sapiens GRB2-related adaptor protein (GRAP), mRNA [NM_006613]	4.65888
FRZB	Homo sapiens frizzled-related protein (FRZB), mRNA [NM_001463]	4.65845
LOC219690	Homo sapiens cDNA FLJ30461 fis, clone BRACE2009437. [AK055023]	4.65605
TCF23	transcription factor 23 [Source:HGNC Symbol;Acc:18602] [ENST00000407815]	4.65463
OR2H1	Homo sapiens olfactory receptor, family 2, subfamily H, member 1 (OR2H1), mRNA [NM_030883]	4.65321
ITGB1BP3	Homo sapiens integrin beta 1 binding protein 3 (ITGB1BP3), mRNA [NM_170678]	4.65307
LPAR2	Homo sapiens lysophosphatidic acid receptor 2 (LPAR2), mRNA [NM_004720]	4.65191
KISS1R	Homo sapiens KISS1 receptor (KISS1R), mRNA [NM_032551]	4.65117
KLHL26	Homo sapiens kelch-like 26 (Drosophila) (KLHL26), mRNA [NM_018316]	4.64861
CALHM3	Homo sapiens calcium homeostasis modulator 3 (CALHM3), mRNA [NM_001129742]	4.6442
TAAR1	Homo sapiens trace amine associated receptor 1 (TAAR1), mRNA [NM_138327]	4.642
CACNA2D4	Homo sapiens calcium channel, voltage-dependent, alpha 2/delta subunit 4 (CACNA2D4), mRNA [NM_172364]	4.64193
OR51B5	Homo sapiens olfactory receptor, family 51, subfamily B, member 5 (OR51B5), transcript variant 1, mRNA [NM_001005567]	4.64093
DEFB110	Homo sapiens defensin, beta 110 locus (DEFB110), transcript variant 1, mRNA [NM_001037497]	4.64073
FLJ31713	Homo sapiens cDNA FLJ31713 fis, clone NT2RI2006487. [AK056275]	4.63596
	Homo sapiens clone FLB9630 PRO2603 mRNA, complete cds. [AF130091]	4.63485
	DB063160 TESTI4 Homo sapiens cDNA clone TESTI4003540 5', mRNA sequence [DB063160]	4.63251
	Q3QF32_9GAMM (Q3QF32) TRNA (Guanine-N1-)-methyltransferase , partial (6%) [THC2769306]	4.62783
LYZL2	Homo sapiens lysozyme-like 2 (LYZL2), mRNA [NM_183058]	4.62356
NLRP10	Homo sapiens NLR family, pyrin domain containing 10 (NLRP10), mRNA [NM_176821]	4.6232
	OOEP antisense RNA 1 (non-protein coding) [Source:HGNC Symbol;Acc:39192] [ENST00000445350]	4.62033
GPR113	Homo sapiens G protein-coupled receptor 113 (GPR113), transcript variant 3, mRNA [NM_153835]	4.61985
SH2D4B	Homo sapiens SH2 domain containing 4B (SH2D4B), transcript variant 1, mRNA [NM_207372]	4.61966
LOC100144597	Homo sapiens uncharacterized LOC100144597 (LOC100144597), non-coding RNA [NR_033369]	4.61712
SCD5	Homo sapiens stearoyl-CoA desaturase 5 (SCD5), transcript variant 2, mRNA [NM_024906]	4.61451
GZMH	Homo sapiens granzyme H (cathepsin G-like 2, protein h-CCPX) (GZMH), mRNA [NM_033423]	4.61352
HAAO	Homo sapiens 3-hydroxyanthranilate 3,4-dioxygenase (HAAO), mRNA [NM_012205]	4.6131
NPPA	Homo sapiens natriuretic peptide A (NPPA), mRNA [NM_006172]	4.61278
	Homo sapiens cDNA FLJ43955 fis, clone TESTI4015646. [AK125943]	4.61122
GFRA1	Homo sapiens GDNF family receptor alpha 1 (GFRA1), transcript variant 1, mRNA [NM_005264]	4.6085
	PREDICTED: Homo sapiens hypothetical FLJ38723 (FLJ38723), miscRNA [XR_132593]	4.60582
SHANK2	Homo sapiens SH3 and multiple ankyrin repeat domains 2 (SHANK2), transcript variant 1, mRNA [NM_012309]	4.60505
OR51G1	Homo sapiens olfactory receptor, family 51, subfamily G, member 1 (OR51G1), mRNA [NM_001005237]	4.60047
NRP2	Homo sapiens neuropilin 2 (NRP2), transcript variant 1, mRNA [NM_201266]	4.59994
KRT36	Homo sapiens keratin 36 (KRT36), mRNA [NM_003771]	4.59857
ADAM32	Homo sapiens ADAM metallopeptidase domain 32 (ADAM32), mRNA [NM_145004]	4.59291
LINC00466	Homo sapiens long intergenic non-protein coding RNA 466 (LINC00466), non-coding RNA [NR_038252]	4.59268
LOC100130370	PREDICTED: Homo sapiens hypothetical protein LOC100130370 (LOC100130370), mRNA [XM_001714096]	4.59081
KCNJ15	Homo sapiens potassium inwardly-rectifying channel, subfamily J, member 15 (KCNJ15), transcript variant 1, mRNA [NM_170736]	4.58919
MMP11	Homo sapiens matrix metallopeptidase 11 (stromelysin 3) (MMP11), mRNA [NM_005940]	4.5871
SNAP91	Homo sapiens synaptosomal-associated protein, 91kDa homolog (mouse) (SNAP91), transcript variant 4, mRNA [NM_001242793]	4.58687
ARG1	Homo sapiens arginase, liver (ARG1), transcript variant 1, mRNA [NM_001244438]	4.58608
MYH13	Homo sapiens myosin, heavy chain 13, skeletal muscle (MYH13), mRNA [NM_003802]	4.58527
XRCC5	X-ray repair complementing defective repair in Chinese hamster cells 5 (double-strand-break rejoining) [Source:HGNC Symbol;Acc:12833] [ENST00000392133]	4.5831
	T cell receptor alpha variable 35 [Source:HGNC Symbol;Acc:12134] [ENST00000390462]	4.57872
SPRR2C	Homo sapiens small proline-rich protein 2C (pseudogene) (SPRR2C), non-coding RNA [NR_003062]	4.57863
APLNR	Homo sapiens apelin receptor (APLNR), transcript variant 1, mRNA [NM_005161]	4.57828
LOC730668	Homo sapiens dynein heavy chain -like pseudogene (LOC730668), non-coding RNA [NR_027240]	4.57653
	Novel proteinUncharacterized protein [Source:UniProtKB/TrEMBL;Acc:Q5JPQ1] [ENST00000370707]	4.57615
IL10	Homo sapiens interleukin 10 (IL10), mRNA [NM_000572]	4.57595
LOC100130768	Homo sapiens cDNA FLJ46357 fis, clone TESTI4049562. [AK128224]	4.57573
FLJ14186	Homo sapiens uncharacterized LOC401149 (FLJ14186), non-coding RNA [NR_037596]	4.57287
	Homo sapiens cDNA clone IMAGE:5223914, partial cds. [BC043577]	4.56967
	Homo sapiens cDNA FLJ44663 fis, clone BRACE3003866. [AK126625]	4.56949
PPY2	Homo sapiens pancreatic polypeptide 2 (PPY2), non-coding RNA [NR_002181]	4.56859
	T cell receptor beta variable 5-3 (non-functional) [Source:HGNC Symbol;Acc:12220] [ENST00000390362]	4.56585
TKTL2	Homo sapiens transketolase-like 2 (TKTL2), mRNA [NM_032136]	4.5652
	Homo sapiens mRNA for FLJ00287 protein. [AK090403]	4.56509
KIR2DL4	Homo sapiens killer cell immunoglobulin-like receptor, two domains, long cytoplasmic tail, 4 (KIR2DL4), transcript variant 1, mRNA [NM_002255]	4.56438
ITGB2	integrin, beta 2 (complement component 3 receptor 3 and 4 subunit) [Source:HGNC Symbol;Acc:6155] [ENST00000397846]	4.56015
SPRR2A	Homo sapiens small proline-rich protein 2A (SPRR2A), mRNA [NM_005988]	4.56004
PRY2	Homo sapiens PTPN13-like, Y-linked 2 (PRY2), mRNA [NM_001002758]	4.55563
SLC22A2	solute carrier family 22 (organic cation transporter), member 2 [Source:HGNC Symbol;Acc:10966] [ENST00000366952]	4.55414
FRY	Homo sapiens furry homolog (Drosophila) (FRY), mRNA [NM_023037]	4.55384
	olfactory receptor, family 10, subfamily D, member 3 (non-functional) [Source:HGNC Symbol;Acc:8168] [ENST00000318666]	4.55372
MLANA	Homo sapiens melan-A (MLANA), mRNA [NM_005511]	4.55129
	Human T cell receptor beta chain mRNA, V beta region. [M62376]	4.5474
BEND2	Homo sapiens BEN domain containing 2 (BEND2), transcript variant 2, mRNA [NM_001184767]	4.5461
OR8K1	Homo sapiens olfactory receptor, family 8, subfamily K, member 1 (OR8K1), mRNA [NM_001002907]	4.54494
PABPC5-AS1	5000ECD06 Fetal Brain 18 Homo sapiens cDNA 5', mRNA sequence [DR033788]	4.5439
GNGT2	Homo sapiens guanine nucleotide binding protein (G protein), gamma transducing activity polypeptide 2 (GNGT2), transcript variant 1, mRNA [NM_031498]	4.53954
LOC100128651	Homo sapiens cDNA FLJ45310 fis, clone BRHIP3004774. [AK127243]	4.53847
FOXJ1	Homo sapiens forkhead box J1 (FOXJ1), mRNA [NM_001454]	4.53667
ASPDH	Homo sapiens aspartate dehydrogenase domain containing (ASPDH), transcript variant 2, mRNA [NM_001024656]	4.53183
OR2W5	Homo sapiens olfactory receptor, family 2, subfamily W, member 5 (OR2W5), mRNA [NM_001004698]	4.53081
FUT5	Homo sapiens fucosyltransferase 5 (alpha (1,3) fucosyltransferase) (FUT5), mRNA [NM_002034]	4.52857
DUOXA2	dual oxidase maturation factor 2 [Source:HGNC Symbol;Acc:32698] [ENST00000491993]	4.52815
OR1K1	Homo sapiens olfactory receptor, family 1, subfamily K, member 1 (OR1K1), mRNA [NM_080859]	4.52784
LOC100129931	Homo sapiens uncharacterized LOC100129931 (LOC100129931), non-coding RNA [NR_033828]	4.52555
SSX3	Homo sapiens synovial sarcoma, X breakpoint 3 (SSX3), transcript variant 2, mRNA [NM_175711]	4.52534
C10orf112	chromosome 10 open reading frame 112 [Source:HGNC Symbol;Acc:24331] [ENST00000454679]	4.52502
CCL19	Homo sapiens chemokine (C-C motif) ligand 19 (CCL19), mRNA [NM_006274]	4.52065
LOC100132800	Homo sapiens cDNA FLJ36480 fis, clone THYMU2017449. [AK093799]	4.5188
CD177	Homo sapiens CD177 molecule (CD177), mRNA [NM_020406]	4.51646
	immunoglobulin kappa variable 5-2 [Source:HGNC Symbol;Acc:5835] [ENST00000390244]	4.51545
KLF4	Homo sapiens Kruppel-like factor 4 (gut) (KLF4), mRNA [NM_004235]	4.51403
AGFG2	Homo sapiens ArfGAP with FG repeats 2 (AGFG2), mRNA [NM_006076]	4.51334
FGFBP2	Homo sapiens fibroblast growth factor binding protein 2 (FGFBP2), mRNA [NM_031950]	4.51091
C21orf62	Homo sapiens chromosome 21 open reading frame 62 (C21orf62), transcript variant 2, mRNA [NM_019596]	4.51086
GPR61	Homo sapiens G protein-coupled receptor 61 (GPR61), mRNA [NM_031936]	4.50997
MOG	Homo sapiens myelin oligodendrocyte glycoprotein (MOG), transcript variant alpha1, mRNA [NM_206809]	4.50971
MORC1	Homo sapiens MORC family CW-type zinc finger 1 (MORC1), mRNA [NM_014429]	4.50954
RASSF3	Homo sapiens Ras association (RalGDS/AF-6) domain family member 3 (RASSF3), transcript variant 1, mRNA [NM_178169]	4.50678
GDA	Homo sapiens guanine deaminase (GDA), transcript variant 2, mRNA [NM_004293]	4.50655
GLRA4	Homo sapiens glycine receptor, alpha 4 (GLRA4), transcript variant 1, mRNA [NM_001024452]	4.50652
HTATSF1P2	Homo sapiens mRNA; cDNA DKFZp686I2072 (from clone DKFZp686I2072). [BX648511]	4.5041
SLC28A2	Homo sapiens solute carrier family 28 (sodium-coupled nucleoside transporter), member 2 (SLC28A2), mRNA [NM_004212]	4.50313
C22orf34	Homo sapiens chromosome 22 open reading frame 34 (C22orf34), non-coding RNA [NR_026997]	4.50216
SPTSSB	Homo sapiens serine palmitoyltransferase, small subunit B (SPTSSB), mRNA [NM_001040100]	4.50086
BMP15	Homo sapiens bone morphogenetic protein 15 (BMP15), mRNA [NM_005448]	4.49685
MYADML2	Homo sapiens myeloid-associated differentiation marker-like 2 (MYADML2), mRNA [NM_001145113]	4.49336
	2108418B E2F-5 protein. {Homo sapiens} (exp=-1; wgp=0; cg=0), partial (11%) [THC2557798]	4.49309
OR10W1	Homo sapiens olfactory receptor, family 10, subfamily W, member 1 (OR10W1), mRNA [NM_207374]	4.48746
LOC100133311	Homo sapiens uncharacterized LOC100133311 (LOC100133311), transcript variant 1, non-coding RNA [NR_038831]	4.48737
PBOV1	Homo sapiens prostate and breast cancer overexpressed 1 (PBOV1), mRNA [NM_021635]	4.48692
C11orf88	Homo sapiens chromosome 11 open reading frame 88 (C11orf88), transcript variant 1, mRNA [NM_207430]	4.48674
TGM7	Homo sapiens transglutaminase 7 (TGM7), mRNA [NM_052955]	4.48542
CD37	Homo sapiens CD37 molecule (CD37), transcript variant 1, mRNA [NM_001774]	4.48263
FAM125A	family with sequence similarity 125, member A [Source:HGNC Symbol;Acc:25153] [ENST00000529490]	4.48046
SHISA6	Homo sapiens shisa homolog 6 (Xenopus laevis) (SHISA6), transcript variant 1, mRNA [NM_207386]	4.47984
TCF21	Homo sapiens transcription factor 21 (TCF21), transcript variant 2, mRNA [NM_003206]	4.47682
IDI2	Homo sapiens isopentenyl-diphosphate delta isomerase 2 (IDI2), mRNA [NM_033261]	4.47526
PLD4	Homo sapiens phospholipase D family, member 4 (PLD4), mRNA [NM_138790]	4.47502
LOC100130701	PREDICTED: Homo sapiens hypothetical protein LOC100130701 (LOC100130701), mRNA [XM_001717549]	4.47353
TSSK1B	Homo sapiens testis-specific serine kinase 1B (TSSK1B), mRNA [NM_032028]	4.47144
OSCAR	Homo sapiens osteoclast associated, immunoglobulin-like receptor (OSCAR), transcript variant 1, mRNA [NM_206818]	4.47065
FLJ46300	Homo sapiens FLJ46300 protein (FLJ46300), non-coding RNA [NR_038365]	4.46885
LOC729911	Homo sapiens uncharacterized LOC729911 (LOC729911), non-coding RNA [NR_038997]	4.46778
	Homo sapiens cDNA FLJ12279 fis, clone MAMMA1001743, weakly similar to Y BOX BINDING PROTEIN-1. [AK022341]	4.46553
OAS2	Homo sapiens 2'-5'-oligoadenylate synthetase 2, 69/71kDa (OAS2), transcript variant 2, mRNA [NM_002535]	4.46492
LOC100507096	PREDICTED: Homo sapiens hypothetical protein LOC100506483 (LOC100506483), mRNA [XM_003118835]	4.46333
LOC729444	Homo sapiens uncharacterized LOC729444 (LOC729444), non-coding RNA [NR_038388]	4.45772
DEFB116	Homo sapiens defensin, beta 116 (DEFB116), mRNA [NM_001037731]	4.45717
	chromosome 10 open reading frame 115 [Source:HGNC Symbol;Acc:31449] [ENST00000399806]	4.45176
PTCHD2	Homo sapiens patched domain containing 2 (PTCHD2), mRNA [NM_020780]	4.45137
LRG1	Homo sapiens leucine-rich alpha-2-glycoprotein 1 (LRG1), mRNA [NM_052972]	4.44981
CRP	Homo sapiens C-reactive protein, pentraxin-related (CRP), mRNA [NM_000567]	4.44867
TOMM20L	Homo sapiens translocase of outer mitochondrial membrane 20 homolog (yeast)-like (TOMM20L), nuclear gene encoding mitochondrial protein, mRNA [NM_207377]	4.4482
LOC115110	Homo sapiens uncharacterized LOC115110 (LOC115110), non-coding RNA [NR_026927]	4.44819
C13orf35	Homo sapiens chromosome 13 open reading frame 35 (C13orf35), mRNA [NM_207440]	4.44792
	PREDICTED: Homo sapiens hypothetical protein LOC100289308 (LOC100289308), mRNA [XM_002344174]	4.44436
	T cell receptor beta variable 19 [Source:HGNC Symbol;Acc:12194] [ENST00000390393]	4.44316
ESPNL	Homo sapiens espin-like (ESPNL), mRNA [NM_194312]	4.4428
ACCSL	Homo sapiens 1-aminocyclopropane-1-carboxylate synthase homolog (Arabidopsis)(non-functional)-like (ACCSL), mRNA [NM_001031854]	4.44189
RHBG	Homo sapiens Rh family, B glycoprotein (gene/pseudogene) (RHBG), transcript variant 1, mRNA [NM_020407]	4.44188
OR4F21	Homo sapiens olfactory receptor, family 4, subfamily F, member 21 (OR4F21), mRNA [NM_001005504]	4.44186
	AF039690 antigen NY-CO-8 {Homo sapiens} (exp=-1; wgp=0; cg=0), partial (10%) [THC2493232]	4.44039
C7orf46	Homo sapiens chromosome 7 open reading frame 46 (C7orf46), transcript variant 1, mRNA [NM_199136]	4.43884
SLA2	Homo sapiens Src-like-adaptor 2 (SLA2), transcript variant 1, mRNA [NM_032214]	4.43774
LOC284933	Homo sapiens uncharacterized LOC284933 (LOC284933), non-coding RNA [NR_038917]	4.43447
LRCH1	Homo sapiens leucine-rich repeats and calponin homology (CH) domain containing 1 (LRCH1), transcript variant 2, mRNA [NM_015116]	4.43395
MEP1A	Homo sapiens meprin A, alpha (PABA peptide hydrolase) (MEP1A), mRNA [NM_005588]	4.43316
KRTAP19-7	Homo sapiens keratin associated protein 19-7 (KRTAP19-7), mRNA [NM_181614]	4.4326
	17000424515715 GRN_EB Homo sapiens cDNA 5', mRNA sequence [CN282820]	4.43166
	Homo sapiens cDNA FLJ45543 fis, clone BRTHA2033469. [AK127451]	4.42975
	immunoglobulin heavy constant delta [Source:HGNC Symbol;Acc:5480] [ENST00000390556]	4.42932
DERL3	Homo sapiens Der1-like domain family, member 3 (DERL3), transcript variant 3, mRNA [NM_198440]	4.42917
ADAMTSL4	Homo sapiens ADAMTS-like 4 (ADAMTSL4), transcript variant 2, mRNA [NM_025008]	4.42916
SVOPL	Homo sapiens SVOP-like (SVOPL), transcript variant 2, mRNA [NM_174959]	4.42631
OR52R1	olfactory receptor, family 52, subfamily R, member 1 [Source:HGNC Symbol;Acc:15235] [ENST00000380382]	4.42608
	CR737729 Soares_NFL_T_GBC_S1 Homo sapiens cDNA clone IMAGp971D0264 ; IMAGE:1578179 5', mRNA sequence [CR737729]	4.42496
PRSS21	Homo sapiens protease, serine, 21 (testisin) (PRSS21), transcript variant 3, mRNA [NM_144957]	4.42246
	Q5SQU0_HUMAN (Q5SQU0) SAR1a gene homolog 1 (S. cerevisiae) (Fragment), partial (49%) [THC2537731]	4.42154
HSF5	Homo sapiens heat shock transcription factor family member 5 (HSF5), mRNA [NM_001080439]	4.42117
	EST00381 Fetal Brain, Bento Soares Homo sapiens cDNA clone HEFBA04, mRNA sequence [M78233]	4.41596
VCY	Homo sapiens variable charge, Y-linked (VCY), mRNA [NM_004679]	4.41416
ZNF154	Homo sapiens zinc finger protein 154 (ZNF154), mRNA [NM_001085384]	4.41293
MASP1	Homo sapiens mannan-binding lectin serine peptidase 1 (C4/C2 activating component of Ra-reactive factor) (MASP1), transcript variant 3, mRNA [NM_001031849]	4.41156
FREM2	Homo sapiens FRAS1 related extracellular matrix protein 2 (FREM2), mRNA [NM_207361]	4.40732
LOC100131101	Homo sapiens cDNA FLJ45125 fis, clone BRAWH3036561. [AK127068]	4.40692
CSN1S1	Homo sapiens casein alpha s1 (CSN1S1), transcript variant 1, mRNA [NM_001890]	4.40676
TRHR	Homo sapiens thyrotropin-releasing hormone receptor (TRHR), mRNA [NM_003301]	4.40662
OR2C3	Homo sapiens olfactory receptor, family 2, subfamily C, member 3 (OR2C3), mRNA [NM_198074]	4.4058
KEL	Homo sapiens Kell blood group, metallo-endopeptidase (KEL), mRNA [NM_000420]	4.40565
MPZL2	Homo sapiens myelin protein zero-like 2 (MPZL2), transcript variant 2, mRNA [NM_144765]	4.4048
LOC100132215	Homo sapiens uncharacterized LOC100132215 (LOC100132215), transcript variant 1, non-coding RNA [NR_027069]	4.4047
COL25A1	Homo sapiens collagen, type XXV, alpha 1 (COL25A1), transcript variant 1, mRNA [NM_198721]	4.40249
ABHD12B	Homo sapiens abhydrolase domain containing 12B (ABHD12B), transcript variant 1, mRNA [NM_001206673]	4.40074
OR10H5	Homo sapiens olfactory receptor, family 10, subfamily H, member 5 (OR10H5), mRNA [NM_001004466]	4.40042
LOC221814	Homo sapiens mRNA; cDNA DKFZp564C0371 (from clone DKFZp564C0371) [AL122087]	4.39746
LOC442366	PREDICTED: Homo sapiens hypothetical protein LOC442366 (LOC442366), mRNA [XM_001714957]	4.3974
OTOP1	Homo sapiens otopetrin 1 (OTOP1), mRNA [NM_177998]	4.39701
DKFZp779M0652	Homo sapiens uncharacterized DKFZp779M0652 (DKFZp779M0652), non-coding RNA [NR_027134]	4.39625
AXDND1	Homo sapiens axonemal dynein light chain domain containing 1 (AXDND1), mRNA [NM_144696]	4.39383
DMBT1	Homo sapiens deleted in malignant brain tumors 1 (DMBT1), transcript variant 2, mRNA [NM_007329]	4.39295
CEACAM18	Homo sapiens carcinoembryonic antigen-related cell adhesion molecule 18 (CEACAM18), mRNA [NM_001080405]	4.39083
NRXN1	Homo sapiens neurexin 1 (NRXN1), transcript variant alpha1, mRNA [NM_004801]	4.38662
PXT1	Homo sapiens peroxisomal, testis specific 1 (PXT1), mRNA [NM_152990]	4.3834
IL31	Homo sapiens interleukin 31 (IL31), mRNA [NM_001014336]	4.38307
TULP2	Homo sapiens tubby like protein 2 (TULP2), mRNA [NM_003323]	4.38218
MAMLD1	Homo sapiens mastermind-like domain containing 1 (MAMLD1), transcript variant 1, mRNA [NM_001177465]	4.38217
PTGIR	Homo sapiens prostaglandin I2 (prostacyclin) receptor (IP) (PTGIR), mRNA [NM_000960]	4.37764
CLRN2	Homo sapiens clarin 2 (CLRN2), mRNA [NM_001079827]	4.37745
CYP2G1P	Homo sapiens cytochrome P450, family 2, subfamily G, polypeptide 1 pseudogene (CYP2G1P), non-coding RNA [NR_040249]	4.37739
TMEM53	Homo sapiens transmembrane protein 53 (TMEM53), mRNA [NM_024587]	4.37663
SLC2A1	solute carrier family 2 (facilitated glucose transporter), member 1 [Source:HGNC Symbol;Acc:11005] [ENST00000372500]	4.37562
RNASE13	Homo sapiens ribonuclease, RNase A family, 13 (non-active) (RNASE13), mRNA [NM_001012264]	4.37443
DNAAF1	Homo sapiens dynein, axonemal, assembly factor 1 (DNAAF1), mRNA [NM_178452]	4.37442
ANO9	Homo sapiens anoctamin 9 (ANO9), mRNA [NM_001012302]	4.37199
	T cell receptor alpha variable 17 [Source:HGNC Symbol;Acc:12113] [ENST00000390445]	4.37111
C4orf36	chromosome 4 open reading frame 36 [Source:HGNC Symbol;Acc:28386] [ENST00000503159]	4.3695
FMN2	Homo sapiens formin 2 (FMN2), mRNA [NM_020066]	4.36942
LOC100128682	Homo sapiens uncharacterized LOC100128682 (LOC100128682), non-coding RNA [NR_040046]	4.36859
LILRP2	Homo sapiens leukocyte immunoglobulin-like receptor pseudogene 2 (LILRP2), non-coding RNA [NR_003061]	4.36729
CARD18	Homo sapiens caspase recruitment domain family, member 18 (CARD18), mRNA [NM_021571]	4.36564
OR2D3	Homo sapiens olfactory receptor, family 2, subfamily D, member 3 (OR2D3), mRNA [NM_001004684]	4.36468
SORCS2	Homo sapiens sortilin-related VPS10 domain containing receptor 2 (SORCS2), mRNA [NM_020777]	4.36448
SMCR7	Smith-Magenis syndrome chromosome region, candidate 7 [Source:HGNC Symbol;Acc:17920] [ENST00000395703]	4.36431
DKFZp434L192	Homo sapiens uncharacterized protein DKFZp434L192 (DKFZp434L192), non-coding RNA [NR_026929]	4.36269
	zinc finger protein 705E [Source:HGNC Symbol;Acc:33203] [ENST00000525199]	4.36155
	IQCF5 antisense RNA 1 (non-protein coding) [Source:HGNC Symbol;Acc:41297] [ENST00000440723]	4.3606
	Homo sapiens clone DNA139644 QRWT5810 (UNQ5810) mRNA, complete cds. [AY358232]	4.35947
SOX14	Homo sapiens SRY (sex determining region Y)-box 14 (SOX14), mRNA [NM_004189]	4.35729
PIWIL4	Homo sapiens piwi-like 4 (Drosophila) (PIWIL4), mRNA [NM_152431]	4.35688
ANTXRL	Homo sapiens anthrax toxin receptor-like (ANTXRL), non-coding RNA [NR_003601]	4.3568
OR5J2	Homo sapiens olfactory receptor, family 5, subfamily J, member 2 (OR5J2), mRNA [NM_001005492]	4.35646
LOC642422	Homo sapiens cDNA FLJ43764 fis, clone TESTI2048898. [AK125752]	4.35601
C8orf67	RC2-BT0841-021000-012-c08 BT0841 Homo sapiens cDNA, mRNA sequence [BF742660]	4.35442
TNFRSF10D	Homo sapiens tumor necrosis factor receptor superfamily, member 10d, decoy with truncated death domain (TNFRSF10D), mRNA [NM_003840]	4.35363
GABBR2	Homo sapiens gamma-aminobutyric acid (GABA) B receptor, 2 (GABBR2), mRNA [NM_005458]	4.35327
ROBO4	Homo sapiens roundabout homolog 4, magic roundabout (Drosophila) (ROBO4), mRNA [NM_019055]	4.35326
LINC00235	Homo sapiens long intergenic non-protein coding RNA 235 (LINC00235), non-coding RNA [NR_024121]	4.35169
LOC440386	Homo sapiens hypothetical gene supported by BC029817, mRNA (cDNA clone IMAGE:5167804), with apparent retained intron. [BC029817]	4.35014
ANKS1B	Homo sapiens ankyrin repeat and sterile alpha motif domain containing 1B (ANKS1B), transcript variant 1, mRNA [NM_152788]	4.34696
RHCG	Homo sapiens Rh family, C glycoprotein (RHCG), mRNA [NM_016321]	4.34549
LPAR3	Homo sapiens lysophosphatidic acid receptor 3 (LPAR3), mRNA [NM_012152]	4.34475
GLS2	Homo sapiens glutaminase 2 (liver, mitochondrial) (GLS2), nuclear gene encoding mitochondrial protein, mRNA [NM_013267]	4.34369
OR5C1	Homo sapiens olfactory receptor, family 5, subfamily C, member 1 (OR5C1), mRNA [NM_001001923]	4.34303
	immunoglobulin kappa variable 2D-30 [Source:HGNC Symbol;Acc:5801] [ENST00000474213]	4.34145
GDPD4	Homo sapiens glycerophosphodiester phosphodiesterase domain containing 4 (GDPD4), mRNA [NM_182833]	4.34106
TRPV2	Homo sapiens transient receptor potential cation channel, subfamily V, member 2 (TRPV2), mRNA [NM_016113]	4.33686
TYROBP	Homo sapiens TYRO protein tyrosine kinase binding protein (TYROBP), transcript variant 1, mRNA [NM_003332]	4.33638
CYP11B1	Homo sapiens cytochrome P450, family 11, subfamily B, polypeptide 1 (CYP11B1), nuclear gene encoding mitochondrial protein, transcript variant 1, mRNA [NM_000497]	4.33622
HCN4	Homo sapiens hyperpolarization activated cyclic nucleotide-gated potassium channel 4 (HCN4), mRNA [NM_005477]	4.33593
LOC728084	Homo sapiens uncharacterized LOC728084 (LOC728084), non-coding RNA [NR_038385]	4.33552
RBPJL	Homo sapiens recombination signal binding protein for immunoglobulin kappa J region-like (RBPJL), mRNA [NM_014276]	4.33479
CSHL1	Homo sapiens chorionic somatomammotropin hormone-like 1 (CSHL1), transcript variant 1, mRNA [NM_022579]	4.33141
LIPM	Homo sapiens lipase, family member M (LIPM), mRNA [NM_001128215]	4.33105
OR52W1	Homo sapiens olfactory receptor, family 52, subfamily W, member 1 (OR52W1), mRNA [NM_001005178]	4.32783
MUC5AC	mucin 5AC, oligomeric mucus/gel-forming [Source:HGNC Symbol;Acc:7515] [ENST00000356191]	4.32621
MC3R	Homo sapiens melanocortin 3 receptor (MC3R), mRNA [NM_019888]	4.32531
WISP3	Homo sapiens WNT1 inducible signaling pathway protein 3 (WISP3), transcript variant 3, mRNA [NM_198239]	4.32399
WFDC13	Homo sapiens WAP four-disulfide core domain 13 (WFDC13), mRNA [NM_172005]	4.32379
	T cell receptor alpha variable 8-1 [Source:HGNC Symbol;Acc:12146] [ENST00000390430]	4.32271
CCDC42B	Homo sapiens coiled-coil domain containing 42B (CCDC42B), mRNA [NM_001144872]	4.32268
	BX109507 Soares_NFL_T_GBC_S1 Homo sapiens cDNA clone IMAGp998I133863, mRNA sequence [BX109507]	4.32036
LINC00052	Homo sapiens long intergenic non-protein coding RNA 52 (LINC00052), non-coding RNA [NR_026869]	4.31952
LIM2	Homo sapiens lens intrinsic membrane protein 2, 19kDa (LIM2), transcript variant 1, mRNA [NM_030657]	4.31703
LOC100130916	Homo sapiens clone DNA131652 HSAL5836 (UNQ5836) mRNA, complete cds. [AY358791]	4.31526
C16orf82	Homo sapiens chromosome 16 open reading frame 82 (C16orf82), mRNA [NM_001145545]	4.31522
KIR3DL1	PREDICTED: Homo sapiens killer cell immunoglobulin-like receptor, three domains, long cytoplasmic tail, 1 (KIR3DL1), mRNA [XM_003403406]	4.31487
LOC645427	Homo sapiens cDNA FLJ37088 fis, clone BRACE2017124. [AK094407]	4.31148
REN	Homo sapiens renin (REN), mRNA [NM_000537]	4.30945
FEV	Homo sapiens FEV (ETS oncogene family) (FEV), mRNA [NM_017521]	4.30786
	AF059569 actin binding protein MAYVEN {Homo sapiens} (exp=-1; wgp=0; cg=0), partial (29%) [THC2733494]	4.30692
CEACAM16	Homo sapiens carcinoembryonic antigen-related cell adhesion molecule 16 (CEACAM16), mRNA [NM_001039213]	4.30225
CDH26	cadherin 26 [Source:HGNC Symbol;Acc:15902] [ENST00000244047]	4.30166
SULT2A1	Homo sapiens sulfotransferase family, cytosolic, 2A, dehydroepiandrosterone (DHEA)-preferring, member 1 (SULT2A1), mRNA [NM_003167]	4.29938
LOC283761	Homo sapiens uncharacterized LOC283761 (LOC283761), transcript variant 1, non-coding RNA [NR_027074]	4.2992
KIAA1324	Homo sapiens KIAA1324 (KIAA1324), mRNA [NM_020775]	4.29891
LYL1	Homo sapiens lymphoblastic leukemia derived sequence 1 (LYL1), mRNA [NM_005583]	4.29822
CEACAM5	Homo sapiens carcinoembryonic antigen-related cell adhesion molecule 5 (CEACAM5), mRNA [NM_004363]	4.29761
EPHA7	Homo sapiens EPH receptor A7 (EPHA7), mRNA [NM_004440]	4.29642
SNORA2B	RC2-CS0017-270900-013-e02 CS0017 Homo sapiens cDNA, mRNA sequence [BQ322426]	4.29419
GAFA3	Homo sapiens FGF-2 activity-associated protein 3 (GAFA3) mRNA, complete cds. [AF220235]	4.29226
	BX115986 Soares_testis_NHT Homo sapiens cDNA clone IMAGp998H122622, mRNA sequence [BX115986]	4.29216
HSP90AB4P	Homo sapiens heat shock protein 90kDa alpha (cytosolic), class B member 4, pseudogene (HSP90AB4P), non-coding RNA [NR_002927]	4.29146
C1orf95	Homo sapiens chromosome 1 open reading frame 95 (C1orf95), mRNA [NM_001003665]	4.28923
	immunoglobulin heavy variable 3/OR16-8 (non-functional) [Source:HGNC Symbol;Acc:5643] [ENST00000438532]	4.2887
GJD2	Homo sapiens gap junction protein, delta 2, 36kDa (GJD2), mRNA [NM_020660]	4.28748
SPAG16	Homo sapiens sperm associated antigen 16 (SPAG16), transcript variant 1, mRNA [NM_024532]	4.28704
	GB	4.28624
LINC00371	PREDICTED: Homo sapiens hypothetical LOC647166 (LOC647166), miscRNA [XR_132731]	4.28618
MARCO	Homo sapiens macrophage receptor with collagenous structure (MARCO), mRNA [NM_006770]	4.28564
LOC100131894	Homo sapiens cDNA FLJ35506 fis, clone SMINT2009415. [AK092825]	4.28364
AGR2	Homo sapiens anterior gradient homolog 2 (Xenopus laevis) (AGR2), mRNA [NM_006408]	4.28279
	immunoglobulin heavy variable 3-74 [Source:HGNC Symbol;Acc:5624] [ENST00000424969]	4.28
TMEM119	Homo sapiens transmembrane protein 119 (TMEM119), mRNA [NM_181724]	4.27733
LRRD1	leucine-rich repeats and death domain containing 1 [Source:HGNC Symbol;Acc:34300] [ENST00000343318]	4.27707
C16orf86	chromosome 16 open reading frame 86 [Source:HGNC Symbol;Acc:33755] [ENST00000459925]	4.27615
C16orf3	Homo sapiens chromosome 16 open reading frame 3 (C16orf3), mRNA [NM_001214]	4.27614
LOC340073	Homo sapiens uncharacterized LOC340073 (LOC340073), non-coding RNA [NR_037895]	4.27543
KIAA1683	Homo sapiens KIAA1683 (KIAA1683), transcript variant 3, mRNA [NM_001145305]	4.27417
RFT1	Homo sapiens RFT1 homolog (S. cerevisiae) (RFT1), mRNA [NM_052859]	4.27048
SLC7A3	Homo sapiens solute carrier family 7 (cationic amino acid transporter, y+ system), member 3 (SLC7A3), transcript variant 1, mRNA [NM_032803]	4.26953
A4GNT	Homo sapiens alpha-1,4-N-acetylglucosaminyltransferase (A4GNT), mRNA [NM_016161]	4.26642
FRMD1	Homo sapiens FERM domain containing 1 (FRMD1), transcript variant 1, mRNA [NM_024919]	4.26624
	Homo sapiens cDNA FLJ43761 fis, clone TESTI2048109. [AK125749]	4.26345
LOC100505890	PREDICTED: Homo sapiens hypothetical LOC100505890 (LOC100505890), miscRNA [XR_110455]	4.26184
GJD4	Homo sapiens gap junction protein, delta 4, 40.1kDa, mRNA (cDNA clone IMAGE:5240397), partial cds. [BC035898]	4.25992
C17orf103	Homo sapiens chromosome 17 open reading frame 103 (C17orf103), mRNA [NM_152914]	4.25991
LOC100129620	Homo sapiens uncharacterized LOC100129620 (LOC100129620), non-coding RNA [NR_033940]	4.25614
TCEAL7	Homo sapiens transcription elongation factor A (SII)-like 7 (TCEAL7), mRNA [NM_152278]	4.25556
XIRP2	Homo sapiens xin actin-binding repeat containing 2 (XIRP2), transcript variant 1, mRNA [NM_152381]	4.25347
DSCAM	Homo sapiens Down syndrome cell adhesion molecule (DSCAM), transcript variant 1, mRNA [NM_001389]	4.25172
MYO1H	Homo sapiens myosin IH (MYO1H), mRNA [NM_001101421]	4.25133
	K1C19_CHICK (O93256) Keratin, type I cytoskeletal 19 (Cytokeratin-19) (CK-19) (Keratin-19) (K19) (GK-19), partial (12%) [THC2675322]	4.24929
KIR2DL2	Homo sapiens killer cell immunoglobulin-like receptor, two domains, long cytoplasmic tail, 2 (KIR2DL2), mRNA [NM_014219]	4.24565
LY6G6F	Homo sapiens lymphocyte antigen 6 complex, locus G6F (LY6G6F), mRNA [NM_001003693]	4.24551
LOC554201	Homo sapiens uncharacterized LOC554201 (LOC554201), non-coding RNA [NR_038850]	4.24546
MILR1	Homo sapiens mast cell immunoglobulin-like receptor 1 (MILR1), mRNA [NM_001085423]	4.24476
	Synthetic construct DNA, clone: pF1KE0834, Homo sapiens AP001803.4-2 gene for Seven transmembrane helix receptor, without stop codon, in Flexi system. [AB529232]	4.24413
LOC100127951	Homo sapiens clone DNA142958 ISPF6484 (UNQ6484) mRNA, complete cds. [AY358233]	4.24362
ZNF273	Homo sapiens zinc finger protein 273 (ZNF273), transcript variant 1, mRNA [NM_021148]	4.2422
OR4K14	Homo sapiens olfactory receptor, family 4, subfamily K, member 14 (OR4K14), mRNA [NM_001004712]	4.24184
TAAR8	Homo sapiens trace amine associated receptor 8 (TAAR8), mRNA [NM_053278]	4.2406
STC2	Homo sapiens stanniocalcin 2 (STC2), mRNA [NM_003714]	4.23537
VSX1	Homo sapiens visual system homeobox 1 (VSX1), transcript variant 2, mRNA [NM_199425]	4.23321
LOC389332	Homo sapiens uncharacterized LOC389332 (LOC389332), non-coding RNA [NR_024418]	4.23064
NRAP	Homo sapiens nebulin-related anchoring protein (NRAP), transcript variant 2, mRNA [NM_198060]	4.23027
BRD8	Homo sapiens bromodomain containing 8 (BRD8), transcript variant 2, mRNA [NM_139199]	4.22471
LOC100130927	Homo sapiens cDNA FLJ42793 fis, clone BRAWH3007726. [AK124783]	4.22467
SIRPB2	Homo sapiens signal-regulatory protein beta 2 (SIRPB2), transcript variant 1, mRNA [NM_001122962]	4.22405
LOC148638	Homo sapiens cDNA FLJ25455 fis, clone TST08884. [AK058184]	4.22264
CD19	Homo sapiens CD19 molecule (CD19), transcript variant 2, mRNA [NM_001770]	4.22234
DACT2	Homo sapiens dapper, antagonist of beta-catenin, homolog 2 (Xenopus laevis) (DACT2), mRNA [NM_214462]	4.22166
FLJ40292	Homo sapiens uncharacterized LOC643210 (FLJ40292), non-coding RNA [NR_024341]	4.22033
CNOT2	CCR4-NOT transcription complex, subunit 2 [Source:HGNC Symbol;Acc:7878] [ENST00000551483]	4.2187
	Homo sapiens cDNA FLJ38912 fis, clone NT2NE2007425. [AK096231]	4.21577
ANKRD30BP2	Homo sapiens ankyrin repeat domain 30B pseudogene 2 (ANKRD30BP2), non-coding RNA [NR_026916]	4.2141
GABRE	Homo sapiens gamma-aminobutyric acid (GABA) A receptor, epsilon (GABRE), mRNA [NM_004961]	4.21396
OR5T2	Homo sapiens olfactory receptor, family 5, subfamily T, member 2 (OR5T2), mRNA [NM_001004746]	4.21381
FGF14-IT1	Homo sapiens FGF14 intronic transcript 1 (non-protein coding) (FGF14-IT1), non-coding RNA [NR_036486]	4.21188
SLC8A1	Homo sapiens solute carrier family 8 (sodium/calcium exchanger), member 1 (SLC8A1), transcript variant A, mRNA [NM_021097]	4.21161
NFE4	Homo sapiens transcription factor NF-E4 (NFE4), mRNA [NM_001085386]	4.20956
LRRC55	Homo sapiens leucine rich repeat containing 55 (LRRC55), mRNA [NM_001005210]	4.20802
LOC100507206	Homo sapiens uncharacterized LOC100507206 (LOC100507206), non-coding RNA [NR_038256]	4.20669
LOC642781	PREDICTED: Homo sapiens hypothetical LOC642781 (LOC642781), miscRNA [XR_112733]	4.20454
LOC284551	Homo sapiens uncharacterized LOC284551 (LOC284551), non-coding RNA [NR_027085]	4.20295
FCGBP	Homo sapiens Fc fragment of IgG binding protein (FCGBP), mRNA [NM_003890]	4.20235
	BX103737 Soares_NFL_T_GBC_S1 Homo sapiens cDNA clone IMAGp998D124002, mRNA sequence [BX103737]	4.20223
	Homo sapiens cDNA clone IMAGE:5265552. [BC035052]	4.19895
C10orf90	Homo sapiens chromosome 10 open reading frame 90 (C10orf90), mRNA [NM_001004298]	4.19737
	BX404796 Homo sapiens FETAL LIVER Homo sapiens cDNA clone CS0DM011YO11 5-PRIME, mRNA sequence [BX404796]	4.19632
RASSF1	Ras association (RalGDS/AF-6) domain family member 1 [Source:HGNC Symbol;Acc:9882] [ENST00000494145]	4.19629
PABPN1L	Homo sapiens poly(A) binding protein, nuclear 1-like (cytoplasmic) (PABPN1L), mRNA [NM_001080487]	4.19567
OR2A12	Homo sapiens olfactory receptor, family 2, subfamily A, member 12 (OR2A12), mRNA [NM_001004135]	4.1945
LOC100271836	602363146F1 NIH_MGC_90 Homo sapiens cDNA clone IMAGE:4471450 5', mRNA sequence [BG250912]	4.19315
C22orf42	Homo sapiens chromosome 22 open reading frame 42 (C22orf42), mRNA [NM_001010859]	4.19287
	chromosome 10 open reading frame 126 [Source:HGNC Symbol;Acc:28693] [ENST00000375520]	4.19035
DEFA11P	Homo sapiens defensin alpha 11 (DEFA11P) pseudogene mRNA, complete sequence. [AY746436]	4.18905
HAAO	3-hydroxyanthranilate 3,4-dioxygenase [Source:HGNC Symbol;Acc:4796] [ENST00000402268]	4.18897
	T cell receptor beta variable 30 (gene/pseudogene) [Source:HGNC Symbol;Acc:12214] [ENST00000417977]	4.18822
PRDX4	peroxiredoxin 4 [Source:HGNC Symbol;Acc:17169] [ENST00000379349]	4.18801
ABCC13	Homo sapiens ATP-binding cassette, sub-family C (CFTR/MRP), member 13, pseudogene (ABCC13), transcript variant A, non-coding RNA [NR_003087]	4.18616
	Homo sapiens mRNA for FLJ00369 protein. [AK090448]	4.18372
WNT9B	Homo sapiens wingless-type MMTV integration site family, member 9B (WNT9B), mRNA [NM_003396]	4.18193
	T cell receptor beta variable 5-5 [Source:HGNC Symbol;Acc:12222] [ENST00000390372]	4.18176
	Q6I984_HUMAN (Q6I984) Acidic neurotrophin 6 alpha (Fragment), complete [THC2606816]	4.18105
	Nuclear pore complex-interacting protein-like 2 [Source:UniProtKB/Swiss-Prot;Acc:A6NHN6] [ENST00000355290]	4.18092
XPNPEP2	Homo sapiens X-prolyl aminopeptidase (aminopeptidase P) 2, membrane-bound (XPNPEP2), mRNA [NM_003399]	4.18062
LOC729626	PREDICTED: Homo sapiens hypothetical protein LOC729626 (LOC729626), mRNA [XM_001133811]	4.18058
SPATA19	Homo sapiens spermatogenesis associated 19 (SPATA19), mRNA [NM_174927]	4.18046
MT1IP	Homo sapiens metallothionein 1I, pseudogene (MT1IP), non-coding RNA [NR_003669]	4.18034
OR51B4	Homo sapiens olfactory receptor, family 51, subfamily B, member 4 (OR51B4), mRNA [NM_033179]	4.17897
LOC646743	Homo sapiens clone TESTIS-608 mRNA sequence. [AY726562]	4.17876
FXYD1	Homo sapiens FXYD domain containing ion transport regulator 1 (FXYD1), transcript variant a, mRNA [NM_005031]	4.17362
LOC148145	Homo sapiens uncharacterized LOC148145 (LOC148145), non-coding RNA [NR_027318]	4.17245
ANGPTL1	Homo sapiens angiopoietin-like 1 (ANGPTL1), mRNA [NM_004673]	4.17082
CTSG	Homo sapiens cathepsin G (CTSG), mRNA [NM_001911]	4.16675
MYBPHL	Homo sapiens myosin binding protein H-like (MYBPHL), mRNA [NM_001010985]	4.16455
SULT4A1	Homo sapiens sulfotransferase family 4A, member 1 (SULT4A1), mRNA [NM_014351]	4.15922
DEFB109P1B	Homo sapiens defensin, beta 109, pseudogene 1B (DEFB109P1B), non-coding RNA [NR_003668]	4.15887
DNM1	dynamin 1 [Source:HGNC Symbol;Acc:2972] [ENST00000393589]	4.15862
	Homo sapiens cDNA FLJ44041 fis, clone TESTI4029370. [AK126029]	4.15779
PDGFD	Homo sapiens platelet derived growth factor D (PDGFD), transcript variant 1, mRNA [NM_025208]	4.15676
COL19A1	Homo sapiens collagen, type XIX, alpha 1 (COL19A1), mRNA [NM_001858]	4.15601
IL12RB2	Homo sapiens interleukin 12 receptor, beta 2 (IL12RB2), mRNA [NM_001559]	4.15354
LGALS12	Homo sapiens lectin, galactoside-binding, soluble, 12 (LGALS12), transcript variant 2, mRNA [NM_033101]	4.15244
LY86-AS1	Homo sapiens LY86 antisense RNA 1 (non-protein coding) (LY86-AS1), non-coding RNA [NR_026970]	4.15172
FAM71D	Homo sapiens family with sequence similarity 71, member D (FAM71D), mRNA [NM_173526]	4.15049
LINC00308	Homo sapiens long intergenic non-protein coding RNA 308 (LINC00308), non-coding RNA [NR_038400]	4.14828
2001-09-01	Homo sapiens septin 1 (SEPT1), mRNA [NM_052838]	4.14776
C10orf27	chromosome 10 open reading frame 27 [Source:HGNC Symbol;Acc:23511] [ENST00000394982]	4.14641
CCDC38	Homo sapiens coiled-coil domain containing 38 (CCDC38), mRNA [NM_182496]	4.14376
LOC100292905	PREDICTED: Homo sapiens hypothetical protein LOC100292905 (LOC100292905), mRNA [XM_003403452]	4.143
	Uncharacterized proteincDNA FLJ46600 fis, clone THYMU3047144 [Source:UniProtKB/TrEMBL;Acc:Q6ZR66] [ENST00000374945]	4.14182
EGFR	Homo sapiens epidermal growth factor receptor (EGFR), transcript variant 1, mRNA [NM_005228]	4.14177
TTTY2	Homo sapiens testis-specific transcript, Y-linked 2 (non-protein coding) (TTTY2), non-coding RNA [NR_001536]	4.14128
AASDHPPT	Homo sapiens aminoadipate-semialdehyde dehydrogenase-phosphopantetheinyl transferase (AASDHPPT), mRNA [NM_015423]	4.13868
TNFSF10	Homo sapiens tumor necrosis factor (ligand) superfamily, member 10 (TNFSF10), transcript variant 1, mRNA [NM_003810]	4.13859
OR52D1	Homo sapiens olfactory receptor, family 52, subfamily D, member 1 (OR52D1), mRNA [NM_001005163]	4.13787
OPRL1	Homo sapiens opiate receptor-like 1 (OPRL1), transcript variant 1, mRNA [NM_182647]	4.13589
SLC8A1	Homo sapiens solute carrier family 8 (sodium/calcium exchanger), member 1 (SLC8A1), transcript variant A, mRNA [NM_021097]	4.13576
	ALU1_HUMAN (P39188) Alu subfamily J sequence contamination warning entry, partial (13%) [THC2565852]	4.13355
TNNT3	Homo sapiens troponin T type 3 (skeletal, fast) (TNNT3), transcript variant 1, mRNA [NM_006757]	4.13208
WDR96	WD repeat domain 96 [Source:HGNC Symbol;Acc:26684] [ENST00000369720]	4.13088
	Q75NF4_PROFR (Q75NF4) Bifunctional cobalamin biosynthesis protein, partial (6%) [THC2677277]	4.12941
NKG7	Homo sapiens natural killer cell group 7 sequence (NKG7), mRNA [NM_005601]	4.12907
C1orf159	chromosome 1 open reading frame 159 [Source:HGNC Symbol;Acc:26062] [ENST00000379319]	4.12724
EPHA10	Homo sapiens EPH receptor A10 (EPHA10), transcript variant 2, mRNA [NM_173641]	4.12231
PSG11	Homo sapiens pregnancy specific beta-1-glycoprotein 11 (PSG11), transcript variant 1, mRNA [NM_002785]	4.12075
CD34	Homo sapiens CD34 molecule (CD34), transcript variant 2, mRNA [NM_001773]	4.1205
TMEM108	Homo sapiens transmembrane protein 108 (TMEM108), transcript variant 1, mRNA [NM_023943]	4.11808
TFAP2A	transcription factor AP-2 alpha (activating enhancer binding protein 2 alpha) [Source:HGNC Symbol;Acc:11742] [ENST00000478375]	4.11604
DKFZP761C1711	Homo sapiens mRNA; cDNA DKFZp761C1711 (from clone DKFZp761C1711) [AL137340]	4.11214
LOC100129240	Homo sapiens cDNA FLJ46204 fis, clone TESTI4009501. [AK128083]	4.11137
DSP	Homo sapiens desmoplakin (DSP), transcript variant 1, mRNA [NM_004415]	4.1109
GRIK3	Homo sapiens glutamate receptor, ionotropic, kainate 3 (GRIK3), mRNA [NM_000831]	4.1107
TEX9	Homo sapiens testis expressed 9 (TEX9), mRNA [NM_198524]	4.109
KRTAP1-5	Homo sapiens keratin associated protein 1-5 (KRTAP1-5), mRNA [NM_031957]	4.10862
	AC006486 BC85722_1 {Homo sapiens} (exp=0; wgp=1; cg=0), partial (8%) [THC2750069]	4.10731
MUC12	Homo sapiens mucin 12, cell surface associated (MUC12), mRNA [NM_001164462]	4.10567
HTR1A	Homo sapiens 5-hydroxytryptamine (serotonin) receptor 1A (HTR1A), mRNA [NM_000524]	4.10441
	immunoglobulin lambda variable 5-48 (non-functional) [Source:HGNC Symbol;Acc:5925] [ENST00000390293]	4.10247
KIAA1755	Homo sapiens KIAA1755 (KIAA1755), mRNA [NM_001029864]	4.10245
CD248	Homo sapiens CD248 molecule, endosialin (CD248), mRNA [NM_020404]	4.10162
LOC100131910	PREDICTED: Homo sapiens hypothetical LOC100131910 (LOC100131910), miscRNA [XR_108893]	4.1004
GRIK3	Homo sapiens glutamate receptor, ionotropic, kainate 3 (GRIK3), mRNA [NM_000831]	4.10013
SRG7	Homo sapiens spermatogenesis-related protein 7 (SRG7), non-coding RNA [NR_034168]	4.1001
FER1L6-AS1	Homo sapiens FER1L6 antisense RNA 1 (non-protein coding) (FER1L6-AS1), non-coding RNA [NR_040044]	4.09661
KIF19	Homo sapiens kinesin family member 19 (KIF19), mRNA [NM_153209]	4.09519
SULT1C2	Homo sapiens sulfotransferase family, cytosolic, 1C, member 2 (SULT1C2), transcript variant 2, mRNA [NM_176825]	4.09487
	immunoglobulin heavy variable 3-35 (non-functional) [Source:HGNC Symbol;Acc:5598] [ENST00000390617]	4.0913
ZBP1	Homo sapiens Z-DNA binding protein 1 (ZBP1), transcript variant 4, mRNA [NM_001160419]	4.09033
CCDC83	Homo sapiens coiled-coil domain containing 83 (CCDC83), mRNA [NM_173556]	4.08927
ARHGDIG	Homo sapiens Rho GDP dissociation inhibitor (GDI) gamma (ARHGDIG), mRNA [NM_001176]	4.08787
F13A1	Homo sapiens coagulation factor XIII, A1 polypeptide (F13A1), mRNA [NM_000129]	4.08689
CEBPE	Homo sapiens CCAAT/enhancer binding protein (C/EBP), epsilon (CEBPE), mRNA [NM_001805]	4.08677
TMPRSS9	Homo sapiens transmembrane protease, serine 9 (TMPRSS9), mRNA [NM_182973]	4.08563
LOC150935	Homo sapiens uncharacterized LOC150935 (LOC150935), non-coding RNA [NR_037808]	4.08326
LCT	Homo sapiens lactase (LCT), mRNA [NM_002299]	4.07914
LOC284561	PREDICTED: Homo sapiens hypothetical LOC284561 (LOC284561), miscRNA [XR_112106]	4.0764
	Novel proteinUncharacterized protein [Source:UniProtKB/TrEMBL;Acc:Q5VXX5] [ENST00000379526]	4.07615
NOS1	Homo sapiens nitric oxide synthase 1 (neuronal) (NOS1), transcript variant 1, mRNA [NM_000620]	4.07593
ZNF676	Homo sapiens zinc finger protein 676 (ZNF676), mRNA [NM_001001411]	4.07472
NPY	Homo sapiens neuropeptide Y (NPY), mRNA [NM_000905]	4.07395
LRRC37BP1	Homo sapiens cDNA FLJ43993 fis, clone TESTI4020102. [AK125981]	4.07381
C2orf53	Homo sapiens chromosome 2 open reading frame 53 (C2orf53), mRNA [NM_178553]	4.07174
RD3	Homo sapiens retinal degeneration 3 (RD3), transcript variant 1, mRNA [NM_183059]	4.0712
VWA5B1	Homo sapiens von Willebrand factor A domain containing 5B1 (VWA5B1), mRNA [NM_001039500]	4.07117
TSGA13	Homo sapiens testis specific, 13 (TSGA13), mRNA [NM_052933]	4.06982
VWA3B	von Willebrand factor A domain containing 3B [Source:HGNC Symbol;Acc:28385] [ENST00000409460]	4.06974
DEFA10P	Homo sapiens defensin, alpha 10 pseudogene (DEFA10P), non-coding RNA [NR_029386]	4.06969
DCHS2	Homo sapiens dachsous 2 (Drosophila) (DCHS2), transcript variant 3, mRNA [NM_001142553]	4.06928
OR2C3	Homo sapiens olfactory receptor, family 2, subfamily C, member 3 (OR2C3), mRNA [NM_198074]	4.06663
GPR21	Homo sapiens G protein-coupled receptor 21 (GPR21), mRNA [NM_005294]	4.06661
OR11A1	Homo sapiens olfactory receptor, family 11, subfamily A, member 1 (OR11A1), mRNA [NM_013937]	4.06329
TBC1D28	Homo sapiens TBC1 domain family, member 28 (TBC1D28), mRNA [NM_001039397]	4.05692
	cytochrome P450, family 2, subfamily A, polypeptide 7 pseudogene 1 [Source:HGNC Symbol;Acc:2612] [ENST00000301171]	4.05113
PRPS1	phosphoribosyl pyrophosphate synthetase 1 [Source:HGNC Symbol;Acc:9462] [ENST00000372419]	4.0508
OR10T2	Homo sapiens olfactory receptor, family 10, subfamily T, member 2 (OR10T2), mRNA [NM_001004475]	4.05029
DOC2B	Homo sapiens double C2-like domains, beta (DOC2B), mRNA [NM_003585]	4.05022
ARL14	Homo sapiens ADP-ribosylation factor-like 14 (ARL14), mRNA [NM_025047]	4.04261
HCG9	Homo sapiens HLA complex group 9 (non-protein coding) (HCG9), non-coding RNA [NR_028032]	4.04159
	olfactory receptor, family 14, subfamily A, member 2 [Source:HGNC Symbol;Acc:15024] [ENST00000366485]	4.04146
LOC100130193	Homo sapiens cDNA FLJ38783 fis, clone LIVER2001191. [AK096102]	4.04131
	DA209974 BRAWH2 Homo sapiens cDNA clone BRAWH2017942 5', mRNA sequence [DA209974]	4.04024
LINC00264	Homo sapiens long intergenic non-protein coding RNA 264 (LINC00264), non-coding RNA [NR_026793]	4.03863
ARMC4	armadillo repeat containing 4 [Source:HGNC Symbol;Acc:25583] [ENST00000239715]	4.03766
CCDC164	Homo sapiens coiled-coil domain containing 164 (CCDC164), mRNA [NM_145038]	4.03622
SLC47A2	Homo sapiens solute carrier family 47, member 2 (SLC47A2), transcript variant 1, mRNA [NM_152908]	4.03543
CEL	Homo sapiens carboxyl ester lipase (bile salt-stimulated lipase) (CEL), mRNA [NM_001807]	4.03344
MRGPRX4	Homo sapiens MAS-related GPR, member X4 (MRGPRX4), mRNA [NM_054032]	4.03301
HEATR7B1	PREDICTED: Homo sapiens HEAT repeat containing 7B1 (HEATR7B1), mRNA [XM_001721240]	4.03294
GPR35	Homo sapiens G protein-coupled receptor 35 (GPR35), transcript variant 3, mRNA [NM_001195382]	4.03062
ALOXE3	Homo sapiens arachidonate lipoxygenase 3 (ALOXE3), transcript variant 2, mRNA [NM_021628]	4.02925
UBXN10	Homo sapiens UBX domain protein 10 (UBXN10), mRNA [NM_152376]	4.0266
LOC727982	Homo sapiens uncharacterized LOC727982 (LOC727982), non-coding RNA [NR_034134]	4.02441
C18orf62	Homo sapiens chromosome 18 open reading frame 62 (C18orf62), mRNA [NM_001037331]	4.02428
CPA3	Homo sapiens carboxypeptidase A3 (mast cell) (CPA3), mRNA [NM_001870]	4.02378
CCDC158	Homo sapiens coiled-coil domain containing 158 (CCDC158), mRNA [NM_001042784]	4.02093
TTTY22	Homo sapiens testis-specific transcript, Y-linked 22 (non-protein coding) (TTTY22), non-coding RNA [NR_001539]	4.0194
LOC100128682	Homo sapiens uncharacterized LOC100128682 (LOC100128682), non-coding RNA [NR_040046]	4.01916
NTSR1	Homo sapiens neurotensin receptor 1 (high affinity) (NTSR1), mRNA [NM_002531]	4.01893
OR9I1	Homo sapiens olfactory receptor, family 9, subfamily I, member 1 (OR9I1), mRNA [NM_001005211]	4.0181
B4GALNT2	Homo sapiens beta-1,4-N-acetyl-galactosaminyl transferase 2 (B4GALNT2), transcript variant 1, mRNA [NM_153446]	4.01736
TBX2	Homo sapiens T-box 2 (TBX2), mRNA [NM_005994]	4.01706
LEPR	Homo sapiens leptin receptor (LEPR), transcript variant 3, mRNA [NM_001003679]	4.01637
CCDC88C	Homo sapiens coiled-coil domain containing 88C (CCDC88C), mRNA [NM_001080414]	4.01591
SPRR2F	Homo sapiens small proline-rich protein 2F (SPRR2F), mRNA [NM_001014450]	4.015
	DB080651 TESTI4 Homo sapiens cDNA clone TESTI4026318 5', mRNA sequence [DB080651]	4.01367
TUBB8	Homo sapiens tubulin, beta 8 class VIII (TUBB8), transcript variant 1, mRNA [NM_177987]	4.01359
LOC100506650	Homo sapiens uncharacterized LOC100506650 (LOC100506650), mRNA [NM_001243552]	4.01185
MGC34034	Homo sapiens uncharacterized protein MGC34034 (MGC34034), non-coding RNA [NR_027030]	4.01107
	T cell receptor delta variable 1 [Source:HGNC Symbol;Acc:12262] [ENST00000390452]	4.01071
OR5L1	Homo sapiens olfactory receptor, family 5, subfamily L, member 1 (OR5L1), mRNA [NM_001004738]	4.00907
	Q3MF38_ANAVT (Q3MF38) Extracellular solute-binding protein, family 3 precursor, partial (7%) [THC2489055]	4.00829
ADORA3	Homo sapiens adenosine A3 receptor (ADORA3), transcript variant 1, mRNA [NM_020683]	4.00823
CXCL12	Homo sapiens chemokine (C-X-C motif) ligand 12 (CXCL12), transcript variant 2, mRNA [NM_000609]	4.00549
VSX1	visual system homeobox 1 [Source:HGNC Symbol;Acc:12723] [ENST00000409285]	4.00303
	Homo sapiens mRNA for putative protein product of Nbla11895, complete cds. [AB072904]	4.00186
H2AFB2	Homo sapiens H2A histone family, member B2 (H2AFB2), mRNA [NM_001017991]	4.00073
C6orf25	Homo sapiens chromosome 6 open reading frame 25 (C6orf25), transcript variant 1, mRNA [NM_025260]	3.99957
C9orf129	Homo sapiens chromosome 9 open reading frame 129 (C9orf129), mRNA [NM_001098808]	3.99719
MAP1LC3A	Homo sapiens microtubule-associated protein 1 light chain 3 alpha (MAP1LC3A), transcript variant 1, mRNA [NM_032514]	3.99688
EGFEM1P	Homo sapiens EGF-like and EMI domain containing 1, pseudogene (EGFEM1P), non-coding RNA [NR_021485]	3.99627
ERLIN2	Homo sapiens ER lipid raft associated 2 (ERLIN2), transcript variant 2, mRNA [NM_001003790]	3.99601
ERVH-3	Homo sapiens mRNA, endogenous retrovirus. [AB128832]	3.99564
KLRG2	Homo sapiens killer cell lectin-like receptor subfamily G, member 2 (KLRG2), mRNA [NM_198508]	3.99102
ADAMTS13	Homo sapiens ADAM metallopeptidase with thrombospondin type 1 motif, 13 (ADAMTS13), transcript variant 3, mRNA [NM_139026]	3.99101
UNC13D	Homo sapiens unc-13 homolog D (C. elegans) (UNC13D), mRNA [NM_199242]	3.98891
CALB1	Homo sapiens calbindin 1, 28kDa (CALB1), mRNA [NM_004929]	3.98854
EPAG	601470254F1 NIH_MGC_67 Homo sapiens cDNA clone IMAGE:3873540 5', mRNA sequence [BE781894]	3.98773
C4orf22	Homo sapiens chromosome 4 open reading frame 22 (C4orf22), transcript variant 2, mRNA [NM_152770]	3.98481
KIAA1826	Homo sapiens KIAA1826 (KIAA1826), mRNA [NM_032424]	3.98425
	Homo sapiens clone Z'3-1 placenta expressed mRNA from chromosome X. [U66047]	3.98418
LOC100131742	Homo sapiens cDNA FLJ26662 fis, clone MPG02040. [AK130172]	3.98035
EVPLL	Homo sapiens envoplakin-like (EVPLL), mRNA [NM_001145127]	3.97956
PBOV1	Homo sapiens prostate and breast cancer overexpressed 1 (PBOV1), mRNA [NM_021635]	3.97717
TFF3	Homo sapiens trefoil factor 3 (intestinal) (TFF3), mRNA [NM_003226]	3.97628
PRR21	Homo sapiens proline rich 21 (PRR21), mRNA [NM_001080835]	3.97526
EPB42	Homo sapiens erythrocyte membrane protein band 4.2 (EPB42), transcript variant 1, mRNA [NM_000119]	3.96973
NFAM1	Homo sapiens NFAT activating protein with ITAM motif 1 (NFAM1), mRNA [NM_145912]	3.96911
WNT8B	Homo sapiens wingless-type MMTV integration site family, member 8B (WNT8B), mRNA [NM_003393]	3.96772
GFI1	Homo sapiens growth factor independent 1 transcription repressor (GFI1), transcript variant 1, mRNA [NM_005263]	3.96601
INHBE	Homo sapiens inhibin, beta E (INHBE), mRNA [NM_031479]	3.96567
	Homo sapiens cDNA FLJ42265 fis, clone TKIDN2014771. [AK124259]	3.96549
FGG	Homo sapiens fibrinogen gamma chain (FGG), transcript variant gamma-A, mRNA [NM_000509]	3.96542
NCR2	Homo sapiens natural cytotoxicity triggering receptor 2 (NCR2), transcript variant 1, mRNA [NM_004828]	3.96443
NOS1	Homo sapiens nitric oxide synthase 1 (neuronal) (NOS1), transcript variant 2, mRNA [NM_001204218]	3.96012
SLC15A1	solute carrier family 15 (oligopeptide transporter), member 1 [Source:HGNC Symbol;Acc:10920] [ENST00000376494]	3.95928
ZNF737	Homo sapiens zinc finger protein 737 (ZNF737), mRNA [NM_001159293]	3.95875
	RST7162 Athersys RAGE Library Homo sapiens cDNA, mRNA sequence [BG188151]	3.95822
GRK7	Homo sapiens G protein-coupled receptor kinase 7 (GRK7), mRNA [NM_139209]	3.95716
ATHL1	Homo sapiens ATH1, acid trehalase-like 1 (yeast) (ATHL1), mRNA [NM_025092]	3.95394
AQP6	Homo sapiens aquaporin 6, kidney specific (AQP6), mRNA [NM_001652]	3.95326
LOC201477	Homo sapiens uncharacterized LOC201477 (LOC201477), non-coding RNA [NR_038895]	3.95322
PLCB4	Homo sapiens phospholipase C, beta 4 (PLCB4), transcript variant 3, mRNA [NM_001172646]	3.95271
KCNJ9	Homo sapiens potassium inwardly-rectifying channel, subfamily J, member 9 (KCNJ9), mRNA [NM_004983]	3.95245
C1orf195	AV653872 GLC Homo sapiens cDNA clone GLCDPE06 3', mRNA sequence [AV653872]	3.95141
FAM48B2	Homo sapiens family with sequence similarity 48, member B2 (FAM48B2), mRNA [NM_001136233]	3.95089
TTTY6	Homo sapiens testis-specific transcript, Y-linked 6 (non-protein coding) (TTTY6), non-coding RNA [NR_001527]	3.95007
SIGLEC12	Homo sapiens sialic acid binding Ig-like lectin 12 (gene/pseudogene) (SIGLEC12), transcript variant 1, mRNA [NM_053003]	3.94947
HBBP1	Homo sapiens hemoglobin, beta pseudogene 1 (HBBP1), non-coding RNA [NR_001589]	3.94889
	Q3JGI8_BURP1 (Q3JGI8) Permease, partial (4%) [THC2705386]	3.94603
ITGB6	Homo sapiens integrin, beta 6 (ITGB6), mRNA [NM_000888]	3.94392
CCRL2	Homo sapiens chemokine (C-C motif) receptor-like 2 (CCRL2), transcript variant 1, mRNA [NM_003965]	3.94377
	Homo sapiens PRO1386 mRNA, complete cds. [AF118062]	3.94013
OR1L8	Homo sapiens olfactory receptor, family 1, subfamily L, member 8 (OR1L8), mRNA [NM_001004454]	3.94008
	Homo sapiens coiled-coil domain containing 26, mRNA (cDNA clone IMAGE:4305364). [BC070152]	3.93913
UPB1	Homo sapiens ureidopropionase, beta (UPB1), mRNA [NM_016327]	3.93459
MARVELD3	Homo sapiens MARVEL domain containing 3 (MARVELD3), transcript variant 1, mRNA [NM_001017967]	3.93303
LELP1	Homo sapiens late cornified envelope-like proline-rich 1 (LELP1), mRNA [NM_001010857]	3.93219
PRSS50	Homo sapiens protease, serine, 50 (PRSS50), mRNA [NM_013270]	3.93036
MID1	Homo sapiens midline 1 (Opitz/BBB syndrome) (MID1), transcript variant 1, mRNA [NM_000381]	3.93023
LOC644794	PREDICTED: Homo sapiens hypothetical LOC644794 (LOC644794), miscRNA [XR_114037]	3.92704
C12orf36	Homo sapiens chromosome 12 open reading frame 36 (C12orf36), non-coding RNA [NR_036555]	3.92648
BVES	Homo sapiens blood vessel epicardial substance (BVES), transcript variant B, mRNA [NM_147147]	3.92149
CYP3A5	Homo sapiens cytochrome P450, family 3, subfamily A, polypeptide 5 (CYP3A5), transcript variant 2, mRNA [NM_001190484]	3.92128
CAPN9	Homo sapiens calpain 9 (CAPN9), transcript variant 1, mRNA [NM_006615]	3.92037
FFAR3	Homo sapiens free fatty acid receptor 3 (FFAR3), mRNA [NM_005304]	3.91909
LOC100132147	Homo sapiens cDNA clone IMAGE:4816083, partial cds. [BC036435]	3.91765
FOSL1	Homo sapiens FOS-like antigen 1 (FOSL1), mRNA [NM_005438]	3.91695
ALOX15	Homo sapiens arachidonate 15-lipoxygenase (ALOX15), mRNA [NM_001140]	3.91576
OR1B1	Homo sapiens olfactory receptor, family 1, subfamily B, member 1 (OR1B1), mRNA [NM_001004450]	3.91436
EFCAB5	Homo sapiens EF-hand calcium binding domain 5 (EFCAB5), transcript variant 2, mRNA [NM_001145053]	3.91422
IMPG2	Homo sapiens interphotoreceptor matrix proteoglycan 2 (IMPG2), mRNA [NM_016247]	3.91388
XAF1	Homo sapiens XIAP associated factor 1 (XAF1), transcript variant 1, mRNA [NM_017523]	3.91315
	T cell receptor alpha variable 26-1 [Source:HGNC Symbol;Acc:12123] [ENST00000390455]	3.91304
UNQ9370	PREDICTED: Homo sapiens IFMQ9370 (UNQ9370), miscRNA [XR_111551]	3.91239
RORC	Homo sapiens RAR-related orphan receptor C (RORC), transcript variant 1, mRNA [NM_005060]	3.91076
HLA-DRB5	Homo sapiens major histocompatibility complex, class II, DR beta 5 (HLA-DRB5), mRNA [NM_002125]	3.90924
	Q6KH09_HUMAN (Q6KH09) Olfactory receptor (Fragment), complete [THC2612378]	3.9057
HS6ST3	Homo sapiens heparan sulfate 6-O-sulfotransferase 3 (HS6ST3), mRNA [NM_153456]	3.9053
	transmembrane protein 75 [Source:HGNC Symbol;Acc:32295] [ENST00000539634]	3.90469
PGC	Homo sapiens progastricsin (pepsinogen C) (PGC), transcript variant 1, mRNA [NM_002630]	3.90458
SPRR4	Homo sapiens small proline-rich protein 4 (SPRR4), mRNA [NM_173080]	3.90315
LOC100128703	Homo sapiens cDNA FLJ46317 fis, clone TESTI4041832. [AK128830]	3.90275
	MAGI1 intronic transcript 1 (non-protein coding) [Source:HGNC Symbol;Acc:42436] [ENST00000460754]	3.90128
GLYCAM1	Homo sapiens glycosylation dependent cell adhesion molecule 1 (pseudogene) (GLYCAM1), non-coding RNA [NR_003039]	3.90111
VSIG1	Homo sapiens V-set and immunoglobulin domain containing 1 (VSIG1), transcript variant 2, mRNA [NM_182607]	3.90102
BBS1	Bardet-Biedl syndrome 1 [Source:HGNC Symbol;Acc:966] [ENST00000529955]	3.90083
NLRP12	Homo sapiens NLR family, pyrin domain containing 12 (NLRP12), transcript variant 1, mRNA [NM_033297]	3.89829
ABP1	Homo sapiens amiloride binding protein 1 (amine oxidase (copper-containing)) (ABP1), mRNA [NM_001091]	3.89767
SPRR1B	Homo sapiens small proline-rich protein 1B (SPRR1B), mRNA [NM_003125]	3.89619
ZSCAN5D	PREDICTED: Homo sapiens zinc finger and SCAN domain containing 5D (ZSCAN5D), mRNA [XM_001725568]	3.89561
	Q6IMH8_MOUSE (Q6IMH8) ADAM4b, partial (10%) [THC2634785]	3.89423
	immunoglobulin kappa variable 3-15 [Source:HGNC Symbol;Acc:5816] [ENST00000390252]	3.89373
LINC00092	Homo sapiens long intergenic non-protein coding RNA 92 (LINC00092), non-coding RNA [NR_024129]	3.89086
SLC17A2	solute carrier family 17 (sodium phosphate), member 2 [Source:HGNC Symbol;Acc:10930] [ENST00000377850]	3.89019
PKP1	Homo sapiens plakophilin 1 (ectodermal dysplasia/skin fragility syndrome) (PKP1), transcript variant 1b, mRNA [NM_000299]	3.88787
LOC100131733	Homo sapiens uncharacterized LOC100131733 (LOC100131733), non-coding RNA [NR_038996]	3.88481
MYL3	Homo sapiens myosin, light chain 3, alkali; ventricular, skeletal, slow (MYL3), mRNA [NM_000258]	3.88409
ALX3	Homo sapiens ALX homeobox 3 (ALX3), mRNA [NM_006492]	3.88351
DKFZp686A05212	Homo sapiens mRNA; cDNA DKFZp686A05212 (from clone DKFZp686A05212). [BX640722]	3.88326
	T cell receptor gamma variable 4 [Source:HGNC Symbol;Acc:12289] [ENST00000390345]	3.88305
ZSWIM2	Homo sapiens zinc finger, SWIM-type containing 2 (ZSWIM2), mRNA [NM_182521]	3.88147
HELT	Homo sapiens helt bHLH transcription factor (HELT), mRNA [NM_001029887]	3.87954
	T cell receptor gamma variable 1 (non-functional) [Source:HGNC Symbol;Acc:12284] [ENST00000390348]	3.87837
KCNK17	Homo sapiens potassium channel, subfamily K, member 17 (KCNK17), transcript variant 1, mRNA [NM_031460]	3.87819
MYL4	Homo sapiens myosin, light chain 4, alkali; atrial, embryonic (MYL4), transcript variant 2, mRNA [NM_002476]	3.87746
CXCL13	Homo sapiens chemokine (C-X-C motif) ligand 13 (CXCL13), mRNA [NM_006419]	3.87594
	PREDICTED: Homo sapiens uncharacterized protein CXorf49-like (LOC100129291), miscRNA [XR_132685]	3.87585
CLCN6	Homo sapiens chloride channel 6 (CLCN6), transcript variant ClC-6b, mRNA [NM_021735]	3.87329
DNAH1	Homo sapiens dynein, axonemal, heavy chain 1 (DNAH1), mRNA [NM_015512]	3.8715
KIAA1841	Homo sapiens KIAA1841 (KIAA1841), transcript variant 2, mRNA [NM_032506]	3.8712
MRGPRF	Homo sapiens MAS-related GPR, member F (MRGPRF), transcript variant 1, mRNA [NM_001098515]	3.87112
LOC154822	Homo sapiens uncharacterized LOC154822 (LOC154822), non-coding RNA [NR_024394]	3.87107
NEUROD6	Homo sapiens neurogenic differentiation 6 (NEUROD6), mRNA [NM_022728]	3.86972
	chromosome 9 open reading frame 38 [Source:HGNC Symbol;Acc:23398] [ENST00000355513]	3.86859
PLTP	Homo sapiens phospholipid transfer protein (PLTP), transcript variant 1, mRNA [NM_006227]	3.86593
FGF22	Homo sapiens fibroblast growth factor 22 (FGF22), mRNA [NM_020637]	3.86531
IFNB1	Homo sapiens interferon, beta 1, fibroblast (IFNB1), mRNA [NM_002176]	3.86435
	immunoglobulin heavy constant alpha 2 (A2m marker) [Source:HGNC Symbol;Acc:5479] [ENST00000390539]	3.86399
OR5H2	Homo sapiens olfactory receptor, family 5, subfamily H, member 2 (OR5H2), mRNA [NM_001005482]	3.86367
ACSM2B	Homo sapiens acyl-CoA synthetase medium-chain family member 2B (ACSM2B), nuclear gene encoding mitochondrial protein, transcript variant 1, mRNA [NM_182617]	3.86339
LINC00323	Homo sapiens long intergenic non-protein coding RNA 323 (LINC00323), non-coding RNA [NR_024100]	3.86203
KRTAP9-7	keratin associated protein 9-7 [Source:HGNC Symbol;Acc:18915] [ENST00000391354]	3.86143
LILRA1	Homo sapiens leukocyte immunoglobulin-like receptor, subfamily A (with TM domain), member 1 (LILRA1), mRNA [NM_006863]	3.86122
LMOD3	Homo sapiens leiomodin 3 (fetal) (LMOD3), mRNA [NM_198271]	3.86048
S100A1	Homo sapiens S100 calcium binding protein A1 (S100A1), mRNA [NM_006271]	3.85977
LINC00487	Homo sapiens long intergenic non-protein coding RNA 487 (LINC00487), non-coding RNA [NR_038369]	3.85909
LOC100130817	Homo sapiens cDNA FLJ41335 fis, clone BRAMY3000206. [AK123329]	3.85809
LOC440934	PREDICTED: Homo sapiens hypothetical LOC440934 (LOC440934), miscRNA [XR_108436]	3.85723
ZSCAN23	Homo sapiens zinc finger and SCAN domain containing 23 (ZSCAN23), mRNA [NM_001012455]	3.85712
CXorf1	Homo sapiens chromosome X open reading frame 1 (CXorf1), mRNA [NM_004709]	3.85675
	GB	3.85452
RTCD1	RNA terminal phosphate cyclase domain 1 [Source:HGNC Symbol;Acc:17981] [ENST00000370126]	3.85324
	immunoglobulin lambda variable 2-14 [Source:HGNC Symbol;Acc:5888] [ENST00000390312]	3.85321
PSG1	Homo sapiens pregnancy specific beta-1-glycoprotein 1 (PSG1), transcript variant 1, mRNA [NM_006905]	3.85068
KLF8	Homo sapiens Kruppel-like factor 8 (KLF8), transcript variant 2, mRNA [NM_001159296]	3.84926
DLX5	Homo sapiens distal-less homeobox 5 (DLX5), mRNA [NM_005221]	3.84765
OR51G2	Homo sapiens olfactory receptor, family 51, subfamily G, member 2 (OR51G2), mRNA [NM_001005238]	3.84735
LOC100131066	Homo sapiens cDNA FLJ44027 fis, clone TESTI4026785. [AK126015]	3.8444
	UI-HF-BN0-akx-b-12-0-UI.r1 NIH_MGC_50 Homo sapiens cDNA clone IMAGE:3078502 5', mRNA sequence [AW503309]	3.84422
FLRT1	Homo sapiens fibronectin leucine rich transmembrane protein 1 (FLRT1), mRNA [NM_013280]	3.84257
SYCN	Homo sapiens syncollin (SYCN), mRNA [NM_001080468]	3.84206
FCRL5	Homo sapiens Fc receptor-like 5 (FCRL5), transcript variant 1, mRNA [NM_031281]	3.84182
LOC100128242	PREDICTED: Homo sapiens hypothetical LOC100128242 (LOC100128242), miscRNA [XR_110532]	3.84026
INA	Homo sapiens internexin neuronal intermediate filament protein, alpha (INA), mRNA [NM_032727]	3.83739
C19orf67	PREDICTED: Homo sapiens chromosome 19 open reading frame 67 (C19orf67), mRNA [XM_003403704]	3.83629
	Unknown	3.83623
MUC21	Homo sapiens mucin 21, cell surface associated (MUC21), mRNA [NM_001010909]	3.83506
DEFB104B	Homo sapiens defensin, beta 104B (DEFB104B), mRNA [NM_001040702]	3.83432
OR4C45	Homo sapiens olfactory receptor, family 4, subfamily C, member 45 (OR4C45), mRNA [NM_001005513]	3.83106
ECM2	Homo sapiens extracellular matrix protein 2, female organ and adipocyte specific (ECM2), transcript variant 1, mRNA [NM_001393]	3.82963
	Q86TZ0_HUMAN (Q86TZ0) Full-length cDNA clone CS0DC023YN15 of Neuroblastoma of Homo sapiens (human) (Fragment), partial (30%) [THC2780218]	3.82932
ZNF585B	Homo sapiens zinc finger protein 585B (ZNF585B), mRNA [NM_152279]	3.82741
	KB-EST0005989 BPS7 Homo sapiens cDNA, mRNA sequence [DT220905]	3.82735
RN5-8S1	Homo sapiens RNA, 5.8S ribosomal 1 (RN5-8S1), ribosomal RNA [NR_003285]	3.82628
TRIM36	Homo sapiens tripartite motif-containing 36, mRNA (cDNA clone IMAGE:5015503). [BC017346]	3.82589
	immunoglobulin lambda variable 4-3 [Source:HGNC Symbol;Acc:5919] [ENST00000390318]	3.82298
LOC100127994	Homo sapiens cDNA FLJ45631 fis, clone CHONS2001797. [AK127538]	3.8227
TMC2	Homo sapiens transmembrane channel-like 2 (TMC2), mRNA [NM_080751]	3.82269
MTNR1B	Homo sapiens melatonin receptor 1B (MTNR1B), mRNA [NM_005959]	3.8212
NPC1L1	Homo sapiens NPC1 (Niemann-Pick disease, type C1, gene)-like 1 (NPC1L1), transcript variant 1, mRNA [NM_013389]	3.82049
OR2T1	Homo sapiens olfactory receptor, family 2, subfamily T, member 1 (OR2T1), mRNA [NM_030904]	3.8182
C9orf79	Homo sapiens chromosome 9 open reading frame 79 (C9orf79), mRNA [NM_178828]	3.81674
ANKRD43	Homo sapiens ankyrin repeat domain 43 (ANKRD43), mRNA [NM_175873]	3.8166
OR52I2	Homo sapiens olfactory receptor, family 52, subfamily I, member 2 (OR52I2), mRNA [NM_001005170]	3.81602
SLC23A1	Homo sapiens solute carrier family 23 (nucleobase transporters), member 1 (SLC23A1), transcript variant 2, mRNA [NM_152685]	3.8156
SIX2	Homo sapiens SIX homeobox 2 (SIX2), mRNA [NM_016932]	3.81502
CCL11	Homo sapiens chemokine (C-C motif) ligand 11 (CCL11), mRNA [NM_002986]	3.8146
CYP4A11	Homo sapiens cytochrome P450, family 4, subfamily A, polypeptide 11 (CYP4A11), mRNA [NM_000778]	3.8134
KCNH1	Homo sapiens potassium voltage-gated channel, subfamily H (eag-related), member 1 (KCNH1), transcript variant 1, mRNA [NM_172362]	3.81074
MYBPC1	Homo sapiens myosin binding protein C, slow type (MYBPC1), transcript variant 2, mRNA [NM_206819]	3.81037
RASSF10	Homo sapiens Ras association (RalGDS/AF-6) domain family (N-terminal) member 10 (RASSF10), mRNA [NM_001080521]	3.81012
KLF11	Kruppel-like factor 11 [Source:HGNC Symbol;Acc:11811] [ENST00000401510]	3.8096
MAD2L2	MAD2 mitotic arrest deficient-like 2 (yeast) [Source:HGNC Symbol;Acc:6764] [ENST00000376655]	3.80929
CLEC2A	Homo sapiens clone DNA143292 INPE5792 (UNQ5792) mRNA, complete cds. [AY359126]	3.809
SCUBE1	Homo sapiens signal peptide, CUB domain, EGF-like 1 (SCUBE1), mRNA [NM_173050]	3.80754
	Unknown	3.80679
UNC13A	Homo sapiens unc-13 homolog A (C. elegans) (UNC13A), mRNA [NM_001080421]	3.80673
CNGB1	Homo sapiens cyclic nucleotide gated channel beta 1 (CNGB1), transcript variant 1, mRNA [NM_001297]	3.80665
SPRR2B	Homo sapiens small proline-rich protein 2B (SPRR2B), mRNA [NM_001017418]	3.8065
HAO1	Homo sapiens hydroxyacid oxidase (glycolate oxidase) 1 (HAO1), mRNA [NM_017545]	3.80584
F13A1	Homo sapiens coagulation factor XIII, A1 polypeptide (F13A1), mRNA [NM_000129]	3.80455
C12orf28	chromosome 12 open reading frame 28 [Source:HGNC Symbol;Acc:26316] [ENST00000299350]	3.80383
ADH7	Homo sapiens alcohol dehydrogenase 7 (class IV), mu or sigma polypeptide (ADH7), transcript variant 2, mRNA [NM_000673]	3.80323
SIGLEC9	Homo sapiens sialic acid binding Ig-like lectin 9 (SIGLEC9), transcript variant 2, mRNA [NM_014441]	3.80174
LRRC37BP1	Homo sapiens cDNA FLJ43993 fis, clone TESTI4020102. [AK125981]	3.80088
CD8B	Homo sapiens CD8b molecule (CD8B), transcript variant 5, mRNA [NM_004931]	3.79673
LOC100131907	Homo sapiens cDNA FLJ46268 fis, clone TESTI4027262. [AK128825]	3.79253
FLJ46320	Homo sapiens cDNA FLJ46320 fis, clone TESTI4042846. [AK128193]	3.7922
FADS2	fatty acid desaturase 2 [Source:HGNC Symbol;Acc:3575] [ENST00000517839]	3.78476
HCAR1	hydroxycarboxylic acid receptor 1 [Source:HGNC Symbol;Acc:4532] [ENST00000356987]	3.78337
RASGRF1	Homo sapiens Ras protein-specific guanine nucleotide-releasing factor 1 (RASGRF1), transcript variant 1, mRNA [NM_002891]	3.78317
PSMG4	Homo sapiens proteasome (prosome, macropain) assembly chaperone 4 (PSMG4), transcript variant 3, mRNA [NM_001135750]	3.78279
LOC728684	Homo sapiens cDNA FLJ44019 fis, clone TESTI4026192. [AK126007]	3.78252
	immunoglobulin lambda variable 4-69 [Source:HGNC Symbol;Acc:5921] [ENST00000390282]	3.78227
SPINT3	Homo sapiens serine peptidase inhibitor, Kunitz type, 3 (SPINT3), mRNA [NM_006652]	3.78206
KRTAP23-1	Homo sapiens keratin associated protein 23-1 (KRTAP23-1), mRNA [NM_181624]	3.78099
ST8SIA2	Homo sapiens ST8 alpha-N-acetyl-neuraminide alpha-2,8-sialyltransferase 2 (ST8SIA2), mRNA [NM_006011]	3.77874
LLGL2	Homo sapiens lethal giant larvae homolog 2 (Drosophila) (LLGL2), transcript variant 3, mRNA [NM_001031803]	3.77672
IGSF22	Homo sapiens immunoglobulin superfamily, member 22 (IGSF22), mRNA [NM_173588]	3.77637
C2orf15	Homo sapiens chromosome 2 open reading frame 15 (C2orf15), mRNA [NM_144706]	3.77457
C14orf178	Homo sapiens chromosome 14 open reading frame 178 (C14orf178), transcript variant 1, mRNA [NM_174943]	3.77408
OR51B6	Homo sapiens olfactory receptor, family 51, subfamily B, member 6 (OR51B6), mRNA [NM_001004750]	3.77395
SPACA1	Homo sapiens sperm acrosome associated 1 (SPACA1), mRNA [NM_030960]	3.76799
C4orf26	Homo sapiens chromosome 4 open reading frame 26 (C4orf26), transcript variant 2, mRNA [NM_178497]	3.76651
IQCF5	Homo sapiens IQ motif containing F5 (IQCF5), mRNA [NM_001145059]	3.76622
LDLRAD1	Homo sapiens low density lipoprotein receptor class A domain containing 1 (LDLRAD1), mRNA [NM_001010978]	3.76566
CYP3A4	Homo sapiens cytochrome P450, family 3, subfamily A, polypeptide 4 (CYP3A4), transcript variant 1, mRNA [NM_017460]	3.76557
CD52	Homo sapiens CD52 molecule (CD52), mRNA [NM_001803]	3.76549
SLC14A1	Homo sapiens solute carrier family 14 (urea transporter), member 1 (Kidd blood group) (SLC14A1), transcript variant 4, mRNA [NM_001146037]	3.76385
ATOH8	Homo sapiens mRNA; cDNA DKFZp761E2117 (from clone DKFZp761E2117). [AL831857]	3.76274
SEZ6L	Homo sapiens seizure related 6 homolog (mouse)-like (SEZ6L), transcript variant 1, mRNA [NM_021115]	3.76144
PNPLA7	Homo sapiens patatin-like phospholipase domain containing 7 (PNPLA7), transcript variant 1, mRNA [NM_001098537]	3.76099
KRT15	Homo sapiens keratin 15 (KRT15), mRNA [NM_002275]	3.75904
AOC4	Homo sapiens AOC3 pseudogene (AOC4), non-coding RNA [NR_002773]	3.75795
GRM6	glutamate receptor, metabotropic 6 [Source:HGNC Symbol;Acc:4598] [ENST00000319065]	3.75539
CD209	Homo sapiens CD209 molecule (CD209), transcript variant 4, mRNA [NM_001144897]	3.7549
IL6	interleukin 6 (interferon, beta 2) [Source:HGNC Symbol;Acc:6018] [ENST00000420258]	3.75352
	Unknown	3.74449
FAM90A10	Homo sapiens family with sequence similarity 90, member A10 (FAM90A10), mRNA [NM_001164447]	3.74305
CES1P1	Homo sapiens carboxylesterase 1 pseudogene 1 (CES1P1), non-coding RNA [NR_003276]	3.74229
	Homo sapiens LP5624 mRNA, complete cds. [AY203962]	3.74139
RARRES2	Homo sapiens retinoic acid receptor responder (tazarotene induced) 2 (RARRES2), mRNA [NM_002889]	3.74077
DAOA-AS1	Homo sapiens DAOA antisense RNA 1 (non-protein coding) (DAOA-AS1), non-coding RNA [NR_040247]	3.73967
TEX101	Homo sapiens testis expressed 101 (TEX101), transcript variant 1, mRNA [NM_031451]	3.73907
CFLAR-AS1	Homo sapiens CFLAR antisense RNA 1 (non-protein coding) (CFLAR-AS1), non-coding RNA [NR_040030]	3.73875
AQP9	Homo sapiens aquaporin 9 (AQP9), mRNA [NM_020980]	3.73846
GAL3ST4	Homo sapiens galactose-3-O-sulfotransferase 4 (GAL3ST4), mRNA [NM_024637]	3.7384
LOC729040	PREDICTED: Homo sapiens hypothetical LOC729040 (LOC729040), miscRNA [XR_108595]	3.73813
NPHP3-AS1	Homo sapiens NPHP3 antisense RNA 1 (non-protein coding) (NPHP3-AS1), non-coding RNA [NR_002811]	3.73766
AVPR2	Homo sapiens arginine vasopressin receptor 2 (AVPR2), transcript variant 1, mRNA [NM_000054]	3.73697
NT5E	Homo sapiens 5'-nucleotidase, ecto (CD73) (NT5E), transcript variant 1, mRNA [NM_002526]	3.73652
WFDC8	Homo sapiens WAP four-disulfide core domain 8 (WFDC8), transcript variant a, mRNA [NM_130896]	3.7354
C3orf79	Homo sapiens chromosome 3 open reading frame 79 (C3orf79), mRNA [NM_001101337]	3.73513
	Uncharacterized protein [Source:UniProtKB/TrEMBL;Acc:E7EUI4] [ENST00000314552]	3.73513
	zw68g07.r1 Soares_testis_NHT Homo sapiens cDNA clone IMAGE:781404 5', mRNA sequence [AA430309]	3.73509
LEPR	Homo sapiens leptin receptor (LEPR), transcript variant 1, mRNA [NM_002303]	3.73499
VASH2	Homo sapiens vasohibin 2 (VASH2), transcript variant 1, mRNA [NM_024749]	3.73384
MPL	Homo sapiens myeloproliferative leukemia virus oncogene (MPL), mRNA [NM_005373]	3.73364
ZNF527	zinc finger protein 527 [Source:HGNC Symbol;Acc:29385] [ENST00000483919]	3.73353
ABCA2	Homo sapiens ATP-binding cassette, sub-family A (ABC1), member 2 (ABCA2), transcript variant 1, mRNA [NM_001606]	3.73143
GAL3ST2	Homo sapiens galactose-3-O-sulfotransferase 2 (GAL3ST2), mRNA [NM_022134]	3.72879
LOC284648	Homo sapiens uncharacterized LOC284648 (LOC284648), non-coding RNA [NR_036490]	3.72598
NODAL	Homo sapiens nodal homolog (mouse) (NODAL), mRNA [NM_018055]	3.72514
CMTM5	Homo sapiens CKLF-like MARVEL transmembrane domain containing 5 (CMTM5), transcript variant 3, mRNA [NM_001037288]	3.72499
GRHL2	Homo sapiens grainyhead-like 2 (Drosophila) (GRHL2), mRNA [NM_024915]	3.72454
KRT34	Homo sapiens keratin 34 (KRT34), mRNA [NM_021013]	3.72358
C18orf26	Homo sapiens chromosome 18 open reading frame 26 (C18orf26), mRNA [NM_173629]	3.72107
	Homo sapiens cDNA FLJ25839 fis, clone TST08556. [AK098705]	3.72085
LOC100133123	Homo sapiens uncharacterized LOC100133123 (LOC100133123), non-coding RNA [NR_045260]	3.71885
C9orf131	Homo sapiens chromosome 9 open reading frame 131 (C9orf131), transcript variant 1, mRNA [NM_203299]	3.71865
A2LD1	Homo sapiens AIG2-like domain 1 (A2LD1), transcript variant 1, mRNA [NM_033110]	3.71856
LOC100129785	Homo sapiens cDNA FLJ43295 fis, clone MESTC2000153. [AK125285]	3.71492
C6orf223	Homo sapiens chromosome 6 open reading frame 223 (C6orf223), transcript variant 1, mRNA [NM_153246]	3.71489
FBXO27	Homo sapiens F-box protein 27 (FBXO27), mRNA [NM_178820]	3.7145
	Homo sapiens cDNA clone IMAGE:5468304, partial cds. [BC058547]	3.71396
	Uncharacterized protein [Source:UniProtKB/TrEMBL;Acc:Q86VG7] [ENST00000335616]	3.71374
CHRNB2	Homo sapiens cholinergic receptor, nicotinic, beta 2 (neuronal) (CHRNB2), mRNA [NM_000748]	3.71231
VAX1	Homo sapiens ventral anterior homeobox 1 (VAX1), transcript variant 1, mRNA [NM_001112704]	3.71207
ANKRD30BL	Homo sapiens ankyrin repeat domain 30B-like (ANKRD30BL), transcript variant 1, non-coding RNA [NR_027019]	3.71172
LOC440461	Homo sapiens Rho GTPase activating protein 27 pseudogene (LOC440461), non-coding RNA [NR_027283]	3.70928
RAC2	Homo sapiens ras-related C3 botulinum toxin substrate 2 (rho family, small GTP binding protein Rac2) (RAC2), mRNA [NM_002872]	3.7091
DEFB129	Homo sapiens defensin, beta 129 (DEFB129), mRNA [NM_080831]	3.70764
OTP	Homo sapiens orthopedia homeobox (OTP), mRNA [NM_032109]	3.70627
REXO1L1	Homo sapiens REX1, RNA exonuclease 1 homolog (S. cerevisiae)-like 1 (REXO1L1), mRNA [NM_172239]	3.70562
PZP	Homo sapiens pregnancy-zone protein (PZP), mRNA [NM_002864]	3.70479
SELV	Homo sapiens selenoprotein V (SELV), mRNA [NM_182704]	3.70449
KRTAP5-4	Homo sapiens keratin associated protein 5-4 (KRTAP5-4), mRNA [NM_001012709]	3.70384
CDC20B	Homo sapiens cell division cycle 20 homolog B (S. cerevisiae) (CDC20B), transcript variant 1, mRNA [NM_152623]	3.70357
C1QTNF9	C1q and tumor necrosis factor related protein 9 [Source:HGNC Symbol;Acc:28732] [ENST00000382066]	3.70328
C1orf227	Homo sapiens chromosome 1 open reading frame 227 (C1orf227), mRNA [NM_001024601]	3.70103
SLC22A12	Homo sapiens solute carrier family 22 (organic anion/urate transporter), member 12 (SLC22A12), transcript variant 1, mRNA [NM_144585]	3.70035
IFNA6	Homo sapiens interferon, alpha 6 (IFNA6), mRNA [NM_021002]	3.70023
INSL4	Homo sapiens insulin-like 4 (placenta) (INSL4), mRNA [NM_002195]	3.6999
SLC7A8	Homo sapiens solute carrier family 7 (amino acid transporter light chain, L system), member 8 (SLC7A8), transcript variant 2, mRNA [NM_182728]	3.6997
DPRX	Homo sapiens divergent-paired related homeobox (DPRX), mRNA [NM_001012728]	3.6985
PROX2	Homo sapiens prospero homeobox 2 (PROX2), transcript variant 1, mRNA [NM_001243007]	3.69668
C17orf50	Homo sapiens chromosome 17 open reading frame 50 (C17orf50), mRNA [NM_145272]	3.69637
LOC100132014	Homo sapiens cDNA FLJ35126 fis, clone PLACE6008285. [AK092445]	3.69632
TTC16	Homo sapiens tetratricopeptide repeat domain 16 (TTC16), mRNA [NM_144965]	3.69567
FBXO36	Homo sapiens F-box protein 36 (FBXO36), mRNA [NM_174899]	3.69548
CCDC141	Homo sapiens coiled-coil domain containing 141 (CCDC141), mRNA [NM_173648]	3.69391
MYH7	Homo sapiens myosin, heavy chain 7, cardiac muscle, beta (MYH7), mRNA [NM_000257]	3.68982
TEX19	Homo sapiens testis expressed 19 (TEX19), mRNA [NM_207459]	3.68961
MAGEC2	Homo sapiens melanoma antigen family C, 2 (MAGEC2), mRNA [NM_016249]	3.68841
WFIKKN2	Homo sapiens WAP, follistatin/kazal, immunoglobulin, kunitz and netrin domain containing 2 (WFIKKN2), mRNA [NM_175575]	3.68827
RAI1	retinoic acid induced 1 [Source:HGNC Symbol;Acc:9834] [ENST00000395776]	3.68616
UNC5D	Homo sapiens unc-5 homolog D (C. elegans) (UNC5D), mRNA [NM_080872]	3.68369
NFIB	nuclear factor I/B [Source:HGNC Symbol;Acc:7785] [ENST00000380924]	3.68323
TDRD1	Homo sapiens tudor domain containing 1 (TDRD1), mRNA [NM_198795]	3.68109
MGAT1	mannosyl (alpha-1,3-)-glycoprotein beta-1,2-N-acetylglucosaminyltransferase [Source:HGNC Symbol;Acc:7044] [ENST00000505682]	3.67922
EXOC3L2	Homo sapiens exocyst complex component 3-like 2 (EXOC3L2), mRNA [NM_138568]	3.67919
DUX4L4	Homo sapiens double homeobox 4 like 4 (DUX4L4), mRNA [NM_001177376]	3.67835
TAP2	Homo sapiens transporter 2, ATP-binding cassette, sub-family B (MDR/TAP) (TAP2), transcript variant 2, mRNA [NM_018833]	3.67623
	T cell receptor beta variable 11-2 [Source:HGNC Symbol;Acc:12181] [ENST00000471935]	3.67381
ADIPOQ	Homo sapiens adiponectin, C1Q and collagen domain containing (ADIPOQ), transcript variant 2, mRNA [NM_004797]	3.67367
LOC100131581	Homo sapiens cDNA FLJ35225 fis, clone PROST2001116. [AK092544]	3.67152
DAPK1	Homo sapiens death-associated protein kinase 1 (DAPK1), mRNA [NM_004938]	3.67069
TTTY5	Homo sapiens testis-specific transcript, Y-linked 5 (non-protein coding) (TTTY5), non-coding RNA [NR_001541]	3.67049
GPR151	Homo sapiens G protein-coupled receptor 151 (GPR151), mRNA [NM_194251]	3.67022
DENND1C	Homo sapiens DENN/MADD domain containing 1C (DENND1C), mRNA [NM_024898]	3.66918
LOC280665	Homo sapiens putative anti-CNG alpha 1 cation channel translation product mRNA, complete cds. [AF547222]	3.66892
IL29	Homo sapiens interleukin 29 (interferon, lambda 1) (IL29), mRNA [NM_172140]	3.66864
NTNG1	netrin G1 [Source:HGNC Symbol;Acc:23319] [ENST00000294649]	3.66798
GCET2	Homo sapiens germinal center expressed transcript 2 (GCET2), transcript variant 3, mRNA [NM_001190259]	3.66773
GHITM	Homo sapiens growth hormone inducible transmembrane protein (GHITM), mRNA [NM_014394]	3.66738
SERPINA12	Homo sapiens serpin peptidase inhibitor, clade A (alpha-1 antiproteinase, antitrypsin), member 12 (SERPINA12), mRNA [NM_173850]	3.66612
GAD2	Homo sapiens glutamate decarboxylase 2 (pancreatic islets and brain, 65kDa) (GAD2), transcript variant 1, mRNA [NM_000818]	3.6631
PSG2	Homo sapiens pregnancy specific beta-1-glycoprotein 2 (PSG2), mRNA [NM_031246]	3.66135
RBFOX3	Homo sapiens RNA binding protein, fox-1 homolog (C. elegans) 3 (RBFOX3), mRNA [NM_001082575]	3.66119
OR8H2	Homo sapiens olfactory receptor, family 8, subfamily H, member 2 (OR8H2), mRNA [NM_001005200]	3.66082
KRTAP19-4	Homo sapiens keratin associated protein 19-4 (KRTAP19-4), mRNA [NM_181610]	3.66002
	Homo sapiens cDNA FLJ25648 fis, clone SYN01015. [AK098514]	3.65968
CNRIP1	Homo sapiens cannabinoid receptor interacting protein 1 (CNRIP1), transcript variant CRIP1b, mRNA [NM_001111101]	3.65922
PEAR1	Homo sapiens platelet endothelial aggregation receptor 1 (PEAR1), mRNA [NM_001080471]	3.65737
MSH4	Homo sapiens mutS homolog 4 (E. coli) (MSH4), mRNA [NM_002440]	3.65712
CACNA1B	calcium channel, voltage-dependent, N type, alpha 1B subunit [Source:HGNC Symbol;Acc:1389] [ENST00000371367]	3.65683
SERPINB4	Homo sapiens serpin peptidase inhibitor, clade B (ovalbumin), member 4 (SERPINB4), mRNA [NM_002974]	3.65647
AGBL2	Homo sapiens ATP/GTP binding protein-like 2 (AGBL2), mRNA [NM_024783]	3.65563
OLAH	Homo sapiens oleoyl-ACP hydrolase (OLAH), transcript variant 2, mRNA [NM_001039702]	3.65481
CD1C	Homo sapiens CD1c molecule (CD1C), mRNA [NM_001765]	3.65359
	Homo sapiens cDNA FLJ44380 fis, clone TRACH3035482. [AK126351]	3.65108
ADAMTS7	Homo sapiens ADAM metallopeptidase with thrombospondin type 1 motif, 7 (ADAMTS7), mRNA [NM_014272]	3.65065
CHRM4	Homo sapiens cholinergic receptor, muscarinic 4 (CHRM4), mRNA [NM_000741]	3.65062
KLK1	Homo sapiens kallikrein 1 (KLK1), mRNA [NM_002257]	3.65043
DKK4	Homo sapiens dickkopf homolog 4 (Xenopus laevis) (DKK4), mRNA [NM_014420]	3.65016
CIITA	Homo sapiens class II, major histocompatibility complex, transactivator (CIITA), mRNA [NM_000246]	3.64849
GATA1	Homo sapiens GATA binding protein 1 (globin transcription factor 1) (GATA1), mRNA [NM_002049]	3.64731
TGM6	Homo sapiens transglutaminase 6 (TGM6), mRNA [NM_198994]	3.64658
NTRK2	Homo sapiens neurotrophic tyrosine kinase, receptor, type 2 (NTRK2), transcript variant a, mRNA [NM_006180]	3.64454
OR4N2	Homo sapiens olfactory receptor, family 4, subfamily N, member 2 (OR4N2), mRNA [NM_001004723]	3.64449
TM4SF18	Homo sapiens transmembrane 4 L six family member 18 (TM4SF18), transcript variant 1, mRNA [NM_138786]	3.64373
OTOG	otogelin [Source:HGNC Symbol;Acc:8516] [ENST00000342528]	3.64294
OR2L8	Homo sapiens olfactory receptor, family 2, subfamily L, member 8 (OR2L8), mRNA [NM_001001963]	3.64261
PRAMEF22	Homo sapiens PRAME family member 22 (PRAMEF22), mRNA [NM_001100631]	3.6397
KPNA7	Homo sapiens karyopherin alpha 7 (importin alpha 8) (KPNA7), mRNA [NM_001145715]	3.639
FAM101A	Homo sapiens family with sequence similarity 101, member A (FAM101A), mRNA [NM_181709]	3.63822
TNP1	Homo sapiens transition protein 1 (during histone to protamine replacement) (TNP1), mRNA [NM_003284]	3.63764
TNFRSF11A	Homo sapiens tumor necrosis factor receptor superfamily, member 11a, NFKB activator (TNFRSF11A), mRNA [NM_003839]	3.63703
CARD11	Homo sapiens cDNA FLJ39820 fis, clone SPLEN2010625. [AK097139]	3.63544
OPALIN	Homo sapiens oligodendrocytic myelin paranodal and inner loop protein (OPALIN), transcript variant 3, mRNA [NM_001040103]	3.63474
CEACAM8	Homo sapiens carcinoembryonic antigen-related cell adhesion molecule 8 (CEACAM8), mRNA [NM_001816]	3.63387
KLHL6	Homo sapiens kelch-like 6 (Drosophila) (KLHL6), mRNA [NM_130446]	3.63307
	Uncharacterized protein [Source:UniProtKB/TrEMBL;Acc:E9PPY9] [ENST00000532238]	3.633
TP53AIP1	Homo sapiens tumor protein p53 regulated apoptosis inducing protein 1 (TP53AIP1), nuclear gene encoding mitochondrial protein, transcript variant 2, mRNA [NM_001195195]	3.63222
TM7SF4	Homo sapiens transmembrane 7 superfamily member 4 (TM7SF4), mRNA [NM_030788]	3.63194
HOXB1	Homo sapiens homeobox B1 (HOXB1), mRNA [NM_002144]	3.63109
WDR69	Homo sapiens WD repeat domain 69 (WDR69), mRNA [NM_178821]	3.63026
AQP7P1	Homo sapiens aquaporin 7 pseudogene 1 (AQP7P1), non-coding RNA [NR_002817]	3.63014
OR7E19P	AGENCOURT_6564958 NIH_MGC_119 Homo sapiens cDNA clone IMAGE:5743918 5', mRNA sequence [BM563292]	3.62882
OR1D5	Homo sapiens olfactory receptor, family 1, subfamily D, member 5 (OR1D5), mRNA [NM_014566]	3.62678
COL23A1	Homo sapiens collagen, type XXIII, alpha 1 (COL23A1), mRNA [NM_173465]	3.62602
SLC14A1	Homo sapiens solute carrier family 14 (urea transporter), member 1 (Kidd blood group) (SLC14A1), transcript variant 4, mRNA [NM_001146037]	3.62457
LCE6A	Homo sapiens late cornified envelope 6A (LCE6A), mRNA [NM_001128600]	3.62239
CRISP1	Homo sapiens cysteine-rich secretory protein 1 (CRISP1), transcript variant 1, mRNA [NM_001131]	3.62031
CR2	Homo sapiens complement component (3d/Epstein Barr virus) receptor 2 (CR2), transcript variant 1, mRNA [NM_001006658]	3.61905
	PREDICTED: Homo sapiens phosphodiesterase 4D interacting protein-like (LOC645262), mRNA [XM_003403419]	3.61866
MAPK15	Homo sapiens mitogen-activated protein kinase 15 (MAPK15), mRNA [NM_139021]	3.61834
OR2F1	Homo sapiens olfactory receptor, family 2, subfamily F, member 1 (OR2F1), mRNA [NM_012369]	3.61613
IL22	Homo sapiens interleukin 22 (IL22), mRNA [NM_020525]	3.61596
FAM170A	Homo sapiens family with sequence similarity 170, member A (FAM170A), transcript variant 1, mRNA [NM_182761]	3.61553
SNAR-C4	602076150F1 NIH_MGC_62 Homo sapiens cDNA clone IMAGE:4243164 5', mRNA sequence [BF570948]	3.61325
FBXW12	Homo sapiens F-box and WD repeat domain containing 12 (FBXW12), transcript variant 1, mRNA [NM_207102]	3.61324
MAG	Homo sapiens myelin associated glycoprotein (MAG), transcript variant 1, mRNA [NM_002361]	3.61308
SLC34A3	Homo sapiens solute carrier family 34 (sodium phosphate), member 3 (SLC34A3), transcript variant 2, mRNA [NM_001177317]	3.61226
LOC100129581	Homo sapiens cDNA FLJ43917 fis, clone TESTI4011505. [AK125905]	3.61162
DEFA3	Homo sapiens defensin, alpha 3, neutrophil-specific (DEFA3), mRNA [NM_005217]	3.61129
	T cell receptor alpha variable 9-1 [Source:HGNC Symbol;Acc:12153] [ENST00000390431]	3.60996
	ARHGEF3 antisense RNA 1 (non-protein coding) [Source:HGNC Symbol;Acc:40083] [ENST00000477246]	3.60859
GIMAP5	Homo sapiens GTPase, IMAP family member 5 (GIMAP5), mRNA [NM_018384]	3.6043
	Q9BSH2_HUMAN (Q9BSH2) MARVELD3 protein (Fragment), partial (6%) [THC2703660]	3.60402
ERN1	Homo sapiens endoplasmic reticulum to nucleus signaling 1 (ERN1), mRNA [NM_001433]	3.60314
GUCA2A	Homo sapiens guanylate cyclase activator 2A (guanylin) (GUCA2A), mRNA [NM_033553]	3.60268
LOC653712	Homo sapiens intraflagellar transport 122 homolog (Chlamydomonas) pseudogene (LOC653712), non-coding RNA [NR_034179]	3.60253
	Homo sapiens hypothetical protein MGC10955, mRNA (cDNA clone IMAGE:3632495). [BC004960]	3.60196
LRRC69	Homo sapiens leucine rich repeat containing 69 (LRRC69), mRNA [NM_001129890]	3.60125
C9orf96	Homo sapiens chromosome 9 open reading frame 96 (C9orf96), mRNA [NM_153710]	3.59975
C3orf15	Homo sapiens chromosome 3 open reading frame 15 (C3orf15), mRNA [NM_033364]	3.59935
KIAA1826	Homo sapiens KIAA1826 (KIAA1826), mRNA [NM_032424]	3.59913
MS4A1	Homo sapiens membrane-spanning 4-domains, subfamily A, member 1 (MS4A1), transcript variant 1, mRNA [NM_152866]	3.59855
OR52I1	Homo sapiens olfactory receptor, family 52, subfamily I, member 1 (OR52I1), mRNA [NM_001005169]	3.59837
FPGT-TNNI3K	Homo sapiens mRNA; cDNA DKFZp686C06106 (from clone DKFZp686C06106). [BX640903]	3.59766
PAR1	Homo sapiens Prader-Willi/Angelman region-1 (PAR1), non-coding RNA [NR_022009]	3.59705
GPR144	Homo sapiens G protein-coupled receptor 144 (GPR144), mRNA [NM_001161808]	3.59614
EGFR	Homo sapiens epidermal growth factor receptor (EGFR), transcript variant 3, mRNA [NM_201283]	3.59541
ALDH1A1	Homo sapiens aldehyde dehydrogenase 1 family, member A1 (ALDH1A1), mRNA [NM_000689]	3.59538
GALR1	Homo sapiens galanin receptor 1 (GALR1), mRNA [NM_001480]	3.5952
LOC728503	PREDICTED: Homo sapiens hypothetical protein LOC728503 (LOC728503), mRNA [XM_001127575]	3.59442
ANGPT2	Homo sapiens angiopoietin 2 (ANGPT2), transcript variant 1, mRNA [NM_001147]	3.59438
SLC22A3	Homo sapiens solute carrier family 22 (extraneuronal monoamine transporter), member 3 (SLC22A3), mRNA [NM_021977]	3.59382
LINC00494	Homo sapiens uncharacterized LOC284749 (LOC284749), non-coding RNA [NR_026958]	3.5935
	Human mRNA for T-cell receptor V beta gene segment V-beta-7, clone IGRb18. [X58812]	3.59314
CST1	Homo sapiens cystatin SN (CST1), mRNA [NM_001898]	3.59153
	Uncharacterized protein [Source:UniProtKB/TrEMBL;Acc:F5H2M6] [ENST00000538668]	3.59099
GPR83	Homo sapiens G protein-coupled receptor 83 (GPR83), mRNA [NM_016540]	3.5885
LINC00313	Homo sapiens long intergenic non-protein coding RNA 313 (LINC00313), non-coding RNA [NR_026863]	3.58756
HTR3B	Homo sapiens 5-hydroxytryptamine (serotonin) receptor 3B (HTR3B), mRNA [NM_006028]	3.58752
LOC442132	Homo sapiens golgin A6 family-like 1 pseudogene (LOC442132), non-coding RNA [NR_033906]	3.58721
	major histocompatibility complex, class II, DP beta 2 (pseudogene) [Source:HGNC Symbol;Acc:4941] [ENST00000304890]	3.58678
CD84	Homo sapiens CD84 molecule (CD84), transcript variant 2, mRNA [NM_003874]	3.58612
ASPA	Homo sapiens aspartoacylase (ASPA), transcript variant 1, mRNA [NM_000049]	3.58583
DEFB103B	Homo sapiens defensin, beta 103B (DEFB103B), mRNA [NM_018661]	3.58459
	Homo sapiens mRNA for hypothetical protein (ORF1), clone Telethon(Italy_B41)_Strait14635_FL303. [AJ295982]	3.58454
ADCY2	Homo sapiens adenylate cyclase 2 (brain) (ADCY2), mRNA [NM_020546]	3.58333
SPAM1	Homo sapiens sperm adhesion molecule 1 (PH-20 hyaluronidase, zona pellucida binding) (SPAM1), transcript variant 3, mRNA [NM_001174044]	3.5831
	T cell receptor alpha variable 4 [Source:HGNC Symbol;Acc:12140] [ENST00000390426]	3.5831
FBLIM1	Homo sapiens filamin binding LIM protein 1 (FBLIM1), transcript variant 2, mRNA [NM_001024215]	3.5831
LOC729175	PREDICTED: Homo sapiens hypothetical protein LOC729175 (LOC729175), mRNA [XM_001129558]	3.58294
	Unknown	3.5829
TMEM201	Homo sapiens transmembrane protein 201 (TMEM201), transcript variant 1, mRNA [NM_001130924]	3.58258
LOC647107	Homo sapiens uncharacterized LOC647107 (LOC647107), non-coding RNA [NR_033945]	3.57992
	mucin 19, oligomeric [Source:HGNC Symbol;Acc:14362] [ENST00000427572]	3.5784
GAL	galanin prepropeptide [Source:HGNC Symbol;Acc:4114] [ENST00000538401]	3.57806
ANKRD31	Homo sapiens ankyrin repeat domain 31 (ANKRD31), mRNA [NM_001164443]	3.57706
LOC393078	PREDICTED: Homo sapiens hypothetical LOC393078 (LOC393078), miscRNA [XR_108716]	3.57624
CALHM1	Homo sapiens calcium homeostasis modulator 1 (CALHM1), mRNA [NM_001001412]	3.57607
INSC	Homo sapiens inscuteable homolog (Drosophila) (INSC), transcript variant 1, mRNA [NM_001031853]	3.57498
RNASET2	ribonuclease T2 [Source:HGNC Symbol;Acc:21686] [ENST00000510083]	3.5747
NPNT	Homo sapiens nephronectin (NPNT), transcript variant 2, mRNA [NM_001033047]	3.57303
TULP1	Homo sapiens tubby like protein 1 (TULP1), mRNA [NM_003322]	3.57032
GDF3	Homo sapiens growth differentiation factor 3 (GDF3), mRNA [NM_020634]	3.56928
	CR997556 RZPD no.9016 Homo sapiens cDNA clone RZPDp9016I2412 5', mRNA sequence [CR997556]	3.56892
NKX6-3	Homo sapiens NK6 homeobox 3 (NKX6-3), mRNA [NM_152568]	3.56891
FGF6	Homo sapiens fibroblast growth factor 6 (FGF6), mRNA [NM_020996]	3.56768
C1orf226	Homo sapiens chromosome 1 open reading frame 226 (C1orf226), transcript variant 1, mRNA [NM_001135240]	3.56636
OR51M1	Homo sapiens olfactory receptor, family 51, subfamily M, member 1 (OR51M1), mRNA [NM_001004756]	3.56416
TPH2	Homo sapiens tryptophan hydroxylase 2 (TPH2), mRNA [NM_173353]	3.56299
LOC100287704	Homo sapiens uncharacterized LOC100287704 (LOC100287704), non-coding RNA [NR_028348]	3.56211
TACR1	Homo sapiens tachykinin receptor 1 (TACR1), transcript variant short, mRNA [NM_015727]	3.55986
DNMT3B	DNA (cytosine-5-)-methyltransferase 3 beta [Source:HGNC Symbol;Acc:2979] [ENST00000537219]	3.55944
ZDHHC22	Homo sapiens zinc finger, DHHC-type containing 22 (ZDHHC22), mRNA [NM_174976]	3.55927
GRIP2	Homo sapiens glutamate receptor interacting protein 2 (GRIP2), mRNA [NM_001080423]	3.55927
ACR	Homo sapiens acrosin (ACR), mRNA [NM_001097]	3.55917
LRRTM4	Homo sapiens leucine rich repeat transmembrane neuronal 4 (LRRTM4), transcript variant 1, mRNA [NM_001134745]	3.55905
	immunoglobulin lambda variable 3-32 (non-functional) [Source:HGNC Symbol;Acc:5914] [ENST00000390303]	3.55779
RIPK4	Homo sapiens receptor-interacting serine-threonine kinase 4 (RIPK4), mRNA [NM_020639]	3.55648
	PREDICTED: Homo sapiens hypothetical LOC644075 (LOC644075), miscRNA [XR_108367]	3.55585
DAB1	Homo sapiens disabled homolog 1 (Drosophila) (DAB1), mRNA [NM_021080]	3.55569
SORCS3	Homo sapiens sortilin-related VPS10 domain containing receptor 3 (SORCS3), mRNA [NM_014978]	3.5542
MIR7-3HG	Homo sapiens MIR7-3 host gene (non-protein coding) (MIR7-3HG), non-coding RNA [NR_027148]	3.55379
C10orf58	Homo sapiens chromosome 10 open reading frame 58 (C10orf58), transcript variant 4, mRNA [NM_001243780]	3.55249
FCGR2A	Homo sapiens Fc fragment of IgG, low affinity IIa, receptor (CD32) (FCGR2A), transcript variant 2, mRNA [NM_021642]	3.55141
SYTL1	Homo sapiens synaptotagmin-like 1 (SYTL1), transcript variant 2, mRNA [NM_032872]	3.55022
IL13RA2	Homo sapiens interleukin 13 receptor, alpha 2 (IL13RA2), mRNA [NM_000640]	3.5498
	DA194689 BRAMY3 Homo sapiens cDNA clone BRAMY3019176 5', mRNA sequence [DA194689]	3.54767
TNK1	Homo sapiens tyrosine kinase, non-receptor, 1 (TNK1), transcript variant 1, mRNA [NM_001251902]	3.54562
HEPHL1	Homo sapiens hephaestin-like 1 (HEPHL1), mRNA [NM_001098672]	3.54453
	AL356489 T cell receptor beta variable 25/OR9-2 {Homo sapiens} (exp=0; wgp=1; cg=0), complete [THC2581026]	3.54442
LOC440518	Homo sapiens golgin A2 pseudogene (LOC440518), non-coding RNA [NR_033899]	3.54299
C17orf64	Homo sapiens chromosome 17 open reading frame 64 (C17orf64), mRNA [NM_181707]	3.54272
LOC646034	Homo sapiens cDNA FLJ43185 fis, clone FCBBF3021940. [AK125175]	3.54269
ZYG11A	Homo sapiens zyg-11 homolog A (C. elegans) (ZYG11A), mRNA [NM_001004339]	3.54207
LOC100128869	PREDICTED: Homo sapiens hypothetical protein LOC100128869 (LOC100128869), mRNA [XM_001719518]	3.54113
TRPM8	transient receptor potential cation channel, subfamily M, member 8 [Source:HGNC Symbol;Acc:17961] [ENST00000355722]	3.54107
ACER3	Homo sapiens alkaline ceramidase 3 (ACER3), mRNA [NM_018367]	3.53991
GLTPD2	Homo sapiens glycolipid transfer protein domain containing 2 (GLTPD2), mRNA [NM_001014985]	3.5375
KRTAP9-1	Homo sapiens keratin associated protein 9-1 (KRTAP9-1), mRNA [NM_001190460]	3.53746
ANKRD30B	Homo sapiens ankyrin repeat domain 30B (ANKRD30B), mRNA [NM_001145029]	3.5357
IRG1	immunoresponsive 1 homolog (mouse) [Source:HGNC Symbol;Acc:33904] [ENST00000449753]	3.53549
LOC100129463	PREDICTED: Homo sapiens hypothetical LOC100129463 (LOC100129463), miscRNA [XR_108760]	3.53535
CYP46A1	cytochrome P450, family 46, subfamily A, polypeptide 1 [Source:HGNC Symbol;Acc:2641] [ENST00000554611]	3.53449
UCMA	Homo sapiens upper zone of growth plate and cartilage matrix associated (UCMA), mRNA [NM_145314]	3.53393
OR2AT4	Homo sapiens olfactory receptor, family 2, subfamily AT, member 4 (OR2AT4), mRNA [NM_001005285]	3.53232
	ALU1_HUMAN (P39188) Alu subfamily J sequence contamination warning entry, partial (7%) [THC2739199]	3.53168
OR5M11	Homo sapiens olfactory receptor, family 5, subfamily M, member 11 (OR5M11), mRNA [NM_001005245]	3.52939
	AY336714 interleukin 28B {Homo sapiens} (exp=-1; wgp=0; cg=0), partial (51%) [THC2765873]	3.52817
CBFA2T3	Homo sapiens core-binding factor, runt domain, alpha subunit 2; translocated to, 3 (CBFA2T3), transcript variant 1, mRNA [NM_005187]	3.52805
	immunoglobulin kappa variable 1D-42 (non-functional) [Source:HGNC Symbol;Acc:5757] [ENST00000390278]	3.52747
KRTAP5-8	Homo sapiens keratin associated protein 5-8 (KRTAP5-8), mRNA [NM_021046]	3.52736
C6orf141	Homo sapiens chromosome 6 open reading frame 141 (C6orf141), mRNA [NM_001145652]	3.52725
	cyclin Y-like 3 [Source:HGNC Symbol;Acc:33206] [ENST00000407030]	3.52681
	Uncharacterized proteincDNA FLJ43318 fis, clone NT2RI2018311 [Source:UniProtKB/TrEMBL;Acc:Q6ZUU7] [ENST00000382426]	3.52579
OR10A6	Homo sapiens olfactory receptor, family 10, subfamily A, member 6 (OR10A6), mRNA [NM_001004461]	3.5254
SLC15A3	Homo sapiens solute carrier family 15, member 3 (SLC15A3), transcript variant 1, mRNA [NM_016582]	3.52516
	Homo sapiens cDNA FLJ26083 fis, clone RCT04690. [AK129594]	3.52514
	T cell receptor alpha variable 10 [Source:HGNC Symbol;Acc:12103] [ENST00000390432]	3.52343
	Homo sapiens cDNA FLJ45825 fis, clone NT2RP8003657. [AK127725]	3.52326
CYP19A1	Homo sapiens cytochrome P450, family 19, subfamily A, polypeptide 1 (CYP19A1), transcript variant 2, mRNA [NM_031226]	3.52262
KCNIP4-IT1	Homo sapiens KCNIP4 intronic transcript 1 (non-protein coding) (KCNIP4-IT1), non-coding RNA [NR_002813]	3.52092
VSIG2	Homo sapiens V-set and immunoglobulin domain containing 2 (VSIG2), mRNA [NM_014312]	3.52068
HRG	Homo sapiens histidine-rich glycoprotein (HRG), mRNA [NM_000412]	3.51896
DNAH6	dynein, axonemal, heavy chain 6 [Source:HGNC Symbol;Acc:2951] [ENST00000398278]	3.51875
PCSK5	Homo sapiens proprotein convertase subtilisin/kexin type 5 (PCSK5), transcript variant 1, mRNA [NM_001190482]	3.51799
BPI	Homo sapiens bactericidal/permeability-increasing protein (BPI), mRNA [NM_001725]	3.51763
TUBAL3	Homo sapiens tubulin, alpha-like 3 (TUBAL3), transcript variant 1, mRNA [NM_024803]	3.51752
CHRND	Homo sapiens cholinergic receptor, nicotinic, delta (CHRND), mRNA [NM_000751]	3.51705
LOC151171	Homo sapiens uncharacterized LOC151171 (LOC151171), non-coding RNA [NR_037809]	3.51476
	ZNF21_HUMAN (P17025) Zinc finger protein 21 (Zinc finger protein KOX14), partial (3%) [THC2667966]	3.51467
MOGAT2	Homo sapiens monoacylglycerol O-acyltransferase 2 (MOGAT2), mRNA [NM_025098]	3.51184
KRT39	Homo sapiens keratin 39 (KRT39), mRNA [NM_213656]	3.51161
MXRA5	Homo sapiens matrix-remodelling associated 5 (MXRA5), mRNA [NM_015419]	3.51141
NRK	Homo sapiens Nik related kinase (NRK), mRNA [NM_198465]	3.51093
LOC100132354	Homo sapiens uncharacterized LOC100132354 (LOC100132354), non-coding RNA [NR_024478]	3.50481
IL1RAPL1	Homo sapiens interleukin 1 receptor accessory protein-like 1 (IL1RAPL1), mRNA [NM_014271]	3.50473
TH	Homo sapiens tyrosine hydroxylase (TH), transcript variant 1, mRNA [NM_199292]	3.50296
RGS6	Homo sapiens regulator of G-protein signaling 6 (RGS6), transcript variant 10, mRNA [NM_001204424]	3.502
KRTAP9-7	keratin associated protein 9-7 [Source:HGNC Symbol;Acc:18915] [ENST00000391354]	3.50189
TP53TG5	Homo sapiens TP53 target 5 (TP53TG5), mRNA [NM_014477]	3.50054
CTSF	Homo sapiens cathepsin F (CTSF), mRNA [NM_003793]	3.49933
NOX1	Homo sapiens NADPH oxidase 1 (NOX1), transcript variant NOH-1Lv, mRNA [NM_013955]	3.49932
OR2D2	Homo sapiens olfactory receptor, family 2, subfamily D, member 2 (OR2D2), mRNA [NM_003700]	3.49864
XKR6	Homo sapiens partial mRNA for hypothetical protein (C8orf7 gene). [AJ301560]	3.49854
PDE4DIP	Homo sapiens phosphodiesterase 4D interacting protein (PDE4DIP), transcript variant 9, mRNA [NM_001198834]	3.49847
KRTAP9-9	Homo sapiens keratin associated protein 9-9 (KRTAP9-9), mRNA [NM_030975]	3.49794
ATOH1	Homo sapiens atonal homolog 1 (Drosophila) (ATOH1), mRNA [NM_005172]	3.49739
PQLC1	PQ loop repeat containing 1 [Source:HGNC Symbol;Acc:26188] [ENST00000466449]	3.49685
GTSF1L	Homo sapiens gametocyte specific factor 1-like (GTSF1L), transcript variant 2, mRNA [NM_001008901]	3.49685
MRGPRD	Homo sapiens MAS-related GPR, member D (MRGPRD), mRNA [NM_198923]	3.49679
ANKRD35	Homo sapiens ankyrin repeat domain 35 (ANKRD35), mRNA [NM_144698]	3.4967
ASCL2	Homo sapiens achaete-scute complex homolog 2 (Drosophila) (ASCL2), mRNA [NM_005170]	3.49625
CELA3A	Homo sapiens chymotrypsin-like elastase family, member 3A (CELA3A), mRNA [NM_005747]	3.49624
OBP2B	Homo sapiens odorant binding protein 2B (OBP2B), mRNA [NM_014581]	3.49623
CCDC42	Homo sapiens coiled-coil domain containing 42 (CCDC42), transcript variant 1, mRNA [NM_144681]	3.49518
HYDIN2	PREDICTED: Homo sapiens hydrocephalus inducing homolog 2 (mouse) (HYDIN2), miscRNA [XR_133104]	3.49441
FAM83A	Homo sapiens family with sequence similarity 83, member A (FAM83A), transcript variant 1, mRNA [NM_032899]	3.49295
LPAR6	Homo sapiens lysophosphatidic acid receptor 6 (LPAR6), transcript variant 1, mRNA [NM_005767]	3.49071
WDR87	Homo sapiens WD repeat domain 87 (WDR87), mRNA [NM_031951]	3.48913
LOC651337	PREDICTED: Homo sapiens hypothetical LOC651337 (LOC651337), miscRNA [XR_132727]	3.48879
KIAA0087	Homo sapiens KIAA0087 (KIAA0087), non-coding RNA [NR_022006]	3.48844
FAM124B	Homo sapiens family with sequence similarity 124B (FAM124B), transcript variant 2, mRNA [NM_024785]	3.48701
RAX2	Homo sapiens retina and anterior neural fold homeobox 2 (RAX2), mRNA [NM_032753]	3.48663
MGAM	Homo sapiens maltase-glucoamylase (alpha-glucosidase) (MGAM), mRNA [NM_004668]	3.48577
LLGL2	Homo sapiens lethal giant larvae homolog 2 (Drosophila) (LLGL2), transcript variant 2, mRNA [NM_001015002]	3.4854
C7	Homo sapiens complement component 7 (C7), mRNA [NM_000587]	3.48474
LINC00160	Homo sapiens long intergenic non-protein coding RNA 160 (LINC00160), non-coding RNA [NR_024351]	3.4842
CAMKV	Homo sapiens CaM kinase-like vesicle-associated (CAMKV), mRNA [NM_024046]	3.48408
LOC100128675	Homo sapiens uncharacterized LOC100128675 (LOC100128675), transcript variant 1, non-coding RNA [NR_024561]	3.48381
GAFA2	Homo sapiens FGF-2 activity-associated protein 2 (GAFA2) mRNA, complete cds. [AF220234]	3.48381
GAGE1	Homo sapiens G antigen 1 (GAGE1), transcript variant 1, mRNA [NM_001468]	3.48372
ZNF812	Homo sapiens zinc finger protein 812 (ZNF812), mRNA [NM_001199814]	3.48324
OR6C74	Homo sapiens olfactory receptor, family 6, subfamily C, member 74 (OR6C74), mRNA [NM_001005490]	3.48184
	Q9I2C8_PSEAE (Q9I2C8) Probable two-component sensor, partial (6%) [THC2619755]	3.48068
WFDC5	Homo sapiens WAP four-disulfide core domain 5 (WFDC5), mRNA [NM_145652]	3.48033
	Homo sapiens mRNA for T cell receptor beta variable 7, partial cds, clone: non 379. [AB360850]	3.47985
KRTAP3-1	Homo sapiens keratin associated protein 3-1 (KRTAP3-1), mRNA [NM_031958]	3.47565
	Q9BVD9_HUMAN (Q9BVD9) FTO protein, partial (9%) [THC2527460]	3.47486
KRTAP15-1	Homo sapiens keratin associated protein 15-1 (KRTAP15-1), mRNA [NM_181623]	3.47404
HOPX	Homo sapiens HOP homeobox (HOPX), transcript variant 2, mRNA [NM_139211]	3.47325
C2orf73	Homo sapiens chromosome 2 open reading frame 73 (C2orf73), mRNA [NM_001100396]	3.47306
PAX6	Homo sapiens paired box 6 (PAX6), transcript variant 1, mRNA [NM_000280]	3.47049
OR4X2	Homo sapiens olfactory receptor, family 4, subfamily X, member 2 (OR4X2), mRNA [NM_001004727]	3.47044
CD74	Homo sapiens CD74 molecule, major histocompatibility complex, class II invariant chain (CD74), transcript variant 3, mRNA [NM_001025158]	3.47034
WDR64	Homo sapiens WD repeat domain 64 (WDR64), mRNA [NM_144625]	3.4697
C1orf68	Homo sapiens chromosome 1 open reading frame 68 (C1orf68), mRNA [NM_001024679]	3.46904
HIF3A	Homo sapiens hypoxia inducible factor 3, alpha subunit (HIF3A), transcript variant 2, mRNA [NM_022462]	3.46872
C22orf24	Homo sapiens chromosome 22 open reading frame 24 (C22orf24), mRNA [NM_015372]	3.46738
IFNA2	Homo sapiens interferon, alpha 2 (IFNA2), mRNA [NM_000605]	3.46683
LCK	Homo sapiens lymphocyte-specific protein tyrosine kinase (LCK), transcript variant 2, mRNA [NM_005356]	3.46521
	hemicentin 2 [Source:HGNC Symbol;Acc:21293] [ENST00000487727]	3.45875
IQCF1	Homo sapiens IQ motif containing F1 (IQCF1), mRNA [NM_152397]	3.45714
[truncated: 23,491 more rows]
